# Supplementary material for: 4-(4-Amino-5-thioxo-4,5-dihydro-1H-1,2,4-triazol-3-yl)pyridinium chloride
Source: Acta Crystallogr Sect E Struct Rep Online. 2008 Aug 20;64(Pt 9):o1792. doi: 10.1107/S1600536808026123 (PMC2960705; doi:10.1107/S1600536808026123)
Supplement: Supplementary file 2 [file e-64-o1792-Isup2.hkl]

# 
# h,k,l, Fc-squared, Fo-squared, sigma(Fo-squared) and status flag 
# 
data_I
_shelx_title ' B in P2(1)/c' 
_shelx_refln_list_code          4 
_shelx_F_calc_maximum      146.79 
_exptl_crystal_F_000       472.00 
_reflns_d_resolution_high  0.7837 
 
loop_ 
 _symmetry_equiv_pos_as_xyz 
 'x, y, z' 
 '-x, y+1/2, -z+1/2' 
 '-x, -y, -z' 
 'x, -y-1/2, z-1/2' 
 
_cell_length_a     7.6740 
_cell_length_b    13.3740 
_cell_length_c     9.9650 
_cell_angle_alpha  90.000 
_cell_angle_beta  104.700 
_cell_angle_gamma  90.000 
 
_shelx_F_squared_multiplier     1.000 
 
loop_ 
 _refln_index_h 
 _refln_index_k 
 _refln_index_l 
 _refln_F_squared_calc 
 _refln_F_squared_meas 
 _refln_F_squared_sigma 
 _refln_observed_status 
   1   0   0     1433.71     1435.69      5.59 o 
   2   0   0      208.79      298.10      3.64 o 
   3   0   0     3598.49     3544.00     15.46 o 
   4   0   0     3506.02     3492.89     18.04 o 
   5   0   0     1035.90     1033.17     11.48 o 
   6   0   0      355.11      327.27      7.62 o 
   7   0   0      238.21      228.23      5.93 o 
   8   0   0        4.90        1.02      2.24 o 
   9   0   0       23.03       22.36      3.18 o 
   1   1   0        8.54        2.67      0.30 o 
   2   1   0      503.33      446.47      4.45 o 
   3   1   0      653.77      660.72      6.69 o 
   4   1   0      794.63      751.30      8.38 o 
   5   1   0      542.45      539.33      8.43 o 
   6   1   0      196.26      186.31      4.87 o 
   7   1   0       27.79       26.25      2.33 o 
   8   1   0        7.97       10.08      2.24 o 
   9   1   0       10.63       13.76      2.67 o 
   0   2   0     4186.73     3660.27      9.95 o 
   1   2   0      315.55      284.08      3.05 o 
   2   2   0     1485.22     1440.39      8.38 o 
   3   2   0      400.44      393.54      5.34 o 
   4   2   0      446.44      408.40      6.39 o 
   5   2   0      213.88      212.90      5.50 o 
   6   2   0        0.79       -0.85      2.37 o 
   7   2   0       23.51       30.61      2.33 o 
   8   2   0       54.26       58.09      3.13 o 
   9   2   0        2.39       -3.90      3.90 o 
   1   3   0     6399.75     5997.91     16.18 o 
   2   3   0      284.27      271.63      4.02 o 
   3   3   0     1729.88     1670.44     11.26 o 
   4   3   0      239.53      209.26      4.83 o 
   5   3   0      452.50      433.72      7.83 o 
   6   3   0       75.67       63.56      2.58 o 
   7   3   0        4.11        6.31      1.78 o 
   8   3   0        0.07       -0.21      3.43 o 
   9   3   0       20.48       17.45      3.22 o 
   0   4   0      407.96      433.38      4.91 o 
   1   4   0     1687.27     1702.20      9.82 o 
   2   4   0     3088.65     2947.26     14.06 o 
   3   4   0      786.20      733.09      7.92 o 
   4   4   0       75.21       82.27      2.37 o 
   5   4   0      295.31      279.89      6.48 o 
   6   4   0       66.94       55.72      2.50 o 
   7   4   0      243.88      222.89      6.18 o 
   8   4   0       35.49       35.31      2.96 o 
   9   4   0       13.32       13.47      3.22 o 
   1   5   0      132.02      123.68      3.09 o 
   2   5   0      289.02      265.53      4.74 o 
   3   5   0      119.37      117.16      2.96 o 
   4   5   0      492.97      483.47      7.75 o 
   5   5   0      344.32      306.69      7.11 o 
   6   5   0       86.95       80.49      2.84 o 
   7   5   0      512.55      483.47     10.88 o 
   8   5   0       13.67       13.55      2.63 o 
   9   5   0       16.87       24.86      3.30 o 
   0   6   0      564.08      537.08      6.73 o 
   1   6   0        5.61        4.45      0.85 o 
   2   6   0        4.42        5.80      0.97 o 
   3   6   0       13.96       21.76      1.40 o 
   4   6   0      358.13      357.93      7.20 o 
   5   6   0        0.11        0.72      2.12 o 
   6   6   0        2.03        2.03      2.84 o 
   7   6   0       17.39       16.89      2.46 o 
   8   6   0       31.09       30.32      3.05 o 
   1   7   0      139.78      163.53      4.23 o 
   2   7   0       94.88      122.37      3.22 o 
   3   7   0      111.93      107.89      2.92 o 
   4   7   0       67.14       67.41      2.33 o 
   5   7   0      123.16      118.01      3.60 o 
   6   7   0       31.05       25.91      2.50 o 
   7   7   0        8.09       11.22      2.12 o 
   8   7   0       62.89       67.83      4.23 o 
   0   8   0      669.73      700.57      8.98 o 
   1   8   0      103.53      116.44      3.18 o 
   2   8   0      596.08      638.28      9.06 o 
   3   8   0      914.77      895.56     11.43 o 
   4   8   0      125.59      121.06      4.11 o 
   5   8   0      173.84      174.24      5.21 o 
   6   8   0      413.34      387.61     10.16 o 
   7   8   0      135.43      112.29      4.15 o 
   8   8   0      113.43      119.45      5.38 o 
   1   9   0      941.42      904.11     11.09 o 
   2   9   0        5.93        3.81      1.44 o 
   3   9   0        1.23       -0.93      2.20 o 
   4   9   0      234.77      230.90      6.90 o 
   5   9   0       13.77       15.71      2.16 o 
   6   9   0      108.65      113.86      3.98 o 
   7   9   0        0.14        1.69      3.51 o 
   8   9   0       13.32       16.77      3.39 o 
   0  10   0       24.84       35.44      1.91 o 
   1  10   0       23.07       26.17      1.86 o 
   2  10   0      416.76      385.53      8.26 o 
   3  10   0       19.94       17.36      1.95 o 
   4  10   0        0.03       -2.12      2.58 o 
   5  10   0       61.34       59.92      3.13 o 
   6  10   0       26.06       27.65      2.58 o 
   7  10   0        0.76       -1.19      3.51 o 
   1  11   0      345.90      317.32      7.83 o 
   2  11   0       10.76       16.43      1.99 o 
   3  11   0       51.41       44.59      2.63 o 
   4  11   0       20.34       19.82      2.12 o 
   5  11   0      172.30      171.49      5.25 o 
   6  11   0        0.38        0.00      3.43 o 
   7  11   0       38.84       37.22      4.02 o 
   0  12   0      691.71      666.14     11.69 o 
   1  12   0      313.94      293.10      8.30 o 
   2  12   0      285.60      297.33      8.34 o 
   3  12   0       22.38       29.26      2.29 o 
   4  12   0        1.53       -1.95      2.79 o 
   5  12   0      117.00      119.28      4.28 o 
   6  12   0        2.67       -1.65      3.85 o 
   1  13   0      380.21      372.58      9.70 o 
   2  13   0        5.01        6.52      1.95 o 
   3  13   0       99.18      103.32      3.68 o 
   4  13   0      212.59      202.15      5.80 o 
   5  13   0        7.90       11.43      2.50 o 
   6  13   0        7.19        6.65      3.13 o 
   0  14   0       99.83       82.99      3.30 o 
   1  14   0       34.96       35.02      2.79 o 
   2  14   0       22.17       22.53      2.50 o 
   3  14   0        0.59        0.93      3.43 o 
   4  14   0       12.45       15.50      2.58 o 
   5  14   0       18.57       22.61      3.22 o 
   1  15   0        8.88        3.68      3.85 o 
   2  15   0       11.21       10.88      2.29 o 
   3  15   0       24.31       26.04      3.26 o 
   4  15   0        0.25        1.35      3.81 o 
  -9   1   1       30.29       23.97      3.47 o 
  -8   1   1      230.86      219.59      6.65 o 
  -7   1   1       32.64       31.59      2.33 o 
  -6   1   1       11.27       10.63      1.61 o 
  -5   1   1      422.47      407.05      7.11 o 
  -4   1   1      141.44      130.67      3.56 o 
  -3   1   1      153.43      171.87      3.47 o 
  -2   1   1      294.89      367.20      4.15 o 
  -1   1   1       83.86       86.04      1.61 o 
   0   1   1       70.93       71.08      6.31 o 
   1   1   1     2108.88     2055.38      8.21 o 
   2   1   1     1647.37     1601.76      9.19 o 
   3   1   1      685.03      649.33      7.07 o 
   4   1   1      311.09      282.01      5.50 o 
   5   1   1        5.67        6.44      1.31 o 
   6   1   1     1152.67     1030.21     13.68 o 
   7   1   1        0.16       -0.34      2.88 o 
   8   1   1      195.52      173.40      5.46 o 
   9   1   1       20.98       19.05      3.30 o 
  -9   2   1      143.26      127.75      5.29 o 
  -8   2   1       61.17       55.43      3.30 o 
  -7   2   1      173.60      156.84      4.45 o 
  -6   2   1      110.24       96.12      2.75 o 
  -5   2   1       38.64       36.50      1.74 o 
  -4   2   1      295.90      312.70      5.46 o 
  -3   2   1      941.73      970.38      8.26 o 
  -2   2   1      519.96      561.30      5.50 o 
  -1   2   1     5859.33     5713.83     14.65 o 
   0   2   1     4853.83     4216.27    264.56 o 
   1   2   1      101.28       81.98      1.86 o 
   2   2   1     2028.45     1890.16     10.25 o 
   3   2   1     1350.31     1277.49      9.95 o 
   4   2   1      213.14      189.99      4.57 o 
   5   2   1     1242.97     1183.28     12.79 o 
   6   2   1        6.16        7.58      1.78 o 
   7   2   1      531.69      488.64     10.80 o 
   8   2   1        4.72        6.22      2.16 o 
   9   2   1        5.43        5.89      2.71 o 
  -9   3   1        0.59       -1.44      4.02 o 
  -8   3   1        8.40        2.92      2.41 o 
  -7   3   1      111.55      110.26      3.39 o 
  -6   3   1       69.00       66.22      2.54 o 
  -5   3   1       18.16       15.54      1.52 o 
  -4   3   1     2008.31     2013.84     14.10 o 
  -3   3   1       99.21      100.35      2.50 o 
  -2   3   1     3647.37     3844.21     15.33 o 
  -1   3   1       41.14       52.84      1.40 o 
   0   3   1     1982.90     1896.00     76.07 o 
   1   3   1     2626.97     2370.63     10.46 o 
   2   3   1      767.91      759.21      6.90 o 
   3   3   1      173.02      137.36      3.60 o 
   4   3   1       23.45       25.79      1.35 o 
   5   3   1      111.22      107.34      3.09 o 
   6   3   1       66.07       69.06      2.67 o 
   7   3   1       86.29       82.91      3.30 o 
   8   3   1       43.64       43.15      3.05 o 
   9   3   1        0.16       -1.27      3.35 o 
  -9   4   1        0.45        2.29      4.62 o 
  -8   4   1      132.87      135.96      4.36 o 
  -7   4   1       14.91       13.97      2.20 o 
  -6   4   1       62.63       61.27      2.54 o 
  -5   4   1      550.16      495.42      8.51 o 
  -4   4   1      484.17      525.82      7.75 o 
  -3   4   1      824.25      784.15      8.34 o 
  -2   4   1       48.27       50.47      1.52 o 
  -1   4   1     2301.77     2373.25     11.98 o 
   0   4   1      204.38      194.15      5.23 o 
   1   4   1     3131.72     2831.15     12.70 o 
   2   4   1     2534.83     2508.11     13.25 o 
   3   4   1     1748.93     1748.73     12.53 o 
   4   4   1       76.54       79.22      2.37 o 
   5   4   1       83.74       75.54      2.41 o 
   6   4   1      478.63      477.38      9.74 o 
   7   4   1      166.10      150.49      4.66 o 
   8   4   1       42.62       44.46      3.13 o 
  -9   5   1      114.08      101.45      5.12 o 
  -8   5   1      132.92      123.13      4.32 o 
  -7   5   1       76.43       75.62      3.18 o 
  -6   5   1        0.60        1.44      2.50 o 
  -5   5   1      189.60      197.95      5.89 o 
  -4   5   1       21.59       27.01      1.57 o 
  -3   5   1     1101.08     1207.63     10.92 o 
  -2   5   1      354.74      310.21      5.17 o 
  -1   5   1        0.13        1.52      1.02 o 
   0   5   1      411.14      364.02     12.32 o 
   1   5   1     2952.27     2871.55     14.14 o 
   2   5   1       50.67       56.44      1.69 o 
   3   5   1      343.17      357.29      6.10 o 
   4   5   1      385.59      356.61      6.82 o 
   5   5   1      133.40      128.30      3.51 o 
   6   5   1       18.01       16.68      2.07 o 
   7   5   1      167.62      155.02      5.04 o 
   8   5   1      100.97       97.09      4.15 o 
  -9   6   1       11.10        9.95      3.35 o 
  -8   6   1       37.74       32.18      3.01 o 
  -7   6   1       41.52       32.52      2.63 o 
  -6   6   1      257.80      244.62      6.01 o 
  -5   6   1      704.03      688.33     10.67 o 
  -4   6   1       26.05       33.71      1.82 o 
  -3   6   1     2650.60     2626.38     16.89 o 
  -2   6   1       57.15       59.75      1.78 o 
  -1   6   1     1160.99     1024.20      9.53 o 
   0   6   1     1251.12     1133.79     11.07 o 
   1   6   1      918.46      834.29      8.43 o 
   2   6   1        0.36        8.85      1.02 o 
   3   6   1      120.17      113.73      3.22 o 
   4   6   1      943.74      901.74     11.18 o 
   5   6   1        1.65        3.13      2.24 o 
   6   6   1      293.31      284.21      8.13 o 
   7   6   1       49.83       51.57      2.96 o 
   8   6   1       23.29       14.57      3.51 o 
  -8   7   1        7.42        8.26      2.41 o 
  -7   7   1       38.14       42.64      2.88 o 
  -6   7   1      339.72      330.83      9.10 o 
  -5   7   1      257.89      265.07      7.20 o 
  -4   7   1      281.09      262.27      6.52 o 
  -3   7   1      196.14      228.23      5.63 o 
  -2   7   1     2686.97     2569.55     16.77 o 
  -1   7   1      122.40      117.93      3.01 o 
   0   7   1     2667.55     2500.79     29.13 o 
   1   7   1     1203.75     1158.30     10.84 o 
   2   7   1      403.47      375.16      6.69 o 
   3   7   1     1335.77     1346.01     13.13 o 
   4   7   1      130.28      121.36      3.85 o 
   5   7   1       23.90       22.27      2.03 o 
   6   7   1        4.46        5.89      1.86 o 
   7   7   1      182.08      181.31      5.38 o 
   8   7   1        9.33        9.27      3.01 o 
  -8   8   1        1.90       -3.73      3.73 o 
  -7   8   1       16.32       13.51      2.50 o 
  -6   8   1       16.69       15.16      2.54 o 
  -5   8   1       57.03       53.78      2.71 o 
  -4   8   1        1.87        0.00      2.46 o 
  -3   8   1       18.53       18.17      1.74 o 
  -2   8   1       12.14       15.03      1.44 o 
  -1   8   1      159.90      169.03      4.66 o 
   0   8   1       64.97       62.51      1.65 o 
   1   8   1       87.27      101.92      3.18 o 
   2   8   1        0.64        6.22      1.19 o 
   3   8   1        0.11        1.65      1.31 o 
   4   8   1       93.88       95.06      2.88 o 
   5   8   1       73.86       74.48      3.01 o 
   6   8   1        2.00        7.11      1.91 o 
   7   8   1        5.83       -0.89      4.23 o 
   8   8   1       10.71        8.55      3.30 o 
  -8   9   1        0.98        4.78      2.67 o 
  -7   9   1        3.41        5.25      3.47 o 
  -6   9   1       89.09       86.34      3.51 o 
  -5   9   1        1.01        1.27      1.91 o 
  -4   9   1      557.69      532.68     10.12 o 
  -3   9   1       61.24       66.69      2.58 o 
  -2   9   1      554.28      535.90      8.93 o 
  -1   9   1       11.17       11.09      1.27 o 
   0   9   1      635.94      603.67     17.25 o 
   1   9   1      720.78      740.24     10.16 o 
   2   9   1      399.49      369.40      7.62 o 
   3   9   1       26.70       28.41      1.86 o 
   4   9   1      153.14      151.38      4.78 o 
   5   9   1       15.76       17.19      2.12 o 
   6   9   1       16.79       17.70      2.37 o 
   7   9   1       10.71       10.97      2.67 o 
  -7  10   1        2.22        3.30      3.64 o 
  -6  10   1       32.16       31.72      2.71 o 
  -5  10   1      131.49      112.59      3.85 o 
  -4  10   1       93.51       98.83      3.35 o 
  -3  10   1     1062.54     1011.88     13.76 o 
  -2  10   1       19.33       16.51      1.82 o 
  -1  10   1      315.72      288.44      6.94 o 
   0  10   1       30.88       31.31      1.29 o 
   1  10   1      323.81      318.84      7.41 o 
   2  10   1      733.71      692.82     10.97 o 
   3  10   1      185.30      172.97      4.95 o 
   4  10   1       42.96       44.38      2.63 o 
   5  10   1       29.00       32.14      2.58 o 
   6  10   1        0.32        1.86      3.09 o 
   7  10   1       23.07       19.86      3.30 o 
  -7  11   1       55.74       55.38      4.28 o 
  -6  11   1       44.17       47.47      3.22 o 
  -5  11   1       34.83       35.53      2.67 o 
  -4  11   1      144.90      129.15      3.85 o 
  -3  11   1      296.89      295.56      8.17 o 
  -2  11   1       46.98       50.94      2.54 o 
  -1  11   1       57.29       53.95      2.50 o 
   0  11   1       15.72       18.27      2.54 o 
   1  11   1      999.70      954.84     13.38 o 
   2  11   1        6.37        5.34      1.82 o 
   3  11   1        0.30        1.44      2.71 o 
   4  11   1      239.01      240.30      6.56 o 
   5  11   1       38.24       34.81      2.79 o 
   6  11   1      143.11      157.30      4.91 o 
   7  11   1        0.48        1.69      4.23 o 
  -6  12   1        1.30       -0.93      3.73 o 
  -5  12   1        0.16        1.14      3.01 o 
  -4  12   1      118.58      114.58      3.90 o 
  -3  12   1        0.50        3.81      3.13 o 
  -2  12   1       30.14       24.22      2.50 o 
  -1  12   1       24.19       25.79      2.20 o 
   0  12   1      152.71      153.52      3.33 o 
   1  12   1      135.86      132.07      4.19 o 
   2  12   1      235.27      222.17      5.97 o 
   3  12   1       20.35       17.28      2.03 o 
   4  12   1       18.88       26.55      2.63 o 
   5  12   1      154.26      169.46      5.04 o 
   6  12   1        3.15        2.41      3.68 o 
  -6  13   1       14.56       15.46      3.01 o 
  -5  13   1       54.63       46.79      3.39 o 
  -4  13   1        5.35        4.28      3.73 o 
  -3  13   1        3.49        4.78      3.26 o 
  -2  13   1      217.96      208.07      6.31 o 
  -1  13   1        0.11        2.88      2.58 o 
   0  13   1       99.14       84.97      2.99 o 
   1  13   1        0.02       -1.06      2.63 o 
   2  13   1       13.77       13.04      2.12 o 
   3  13   1       45.58       45.43      2.79 o 
   4  13   1        2.46       -0.85      3.30 o 
   5  13   1        6.93        3.39      3.81 o 
  -5  14   1        0.02       -1.48      3.56 o 
  -4  14   1       29.55       33.37      2.84 o 
  -3  14   1        3.73        2.63      2.07 o 
  -2  14   1        0.00        0.00      3.01 o 
  -1  14   1        2.34        6.35      1.74 o 
   0  14   1       71.37       77.27      2.33 o 
   1  14   1       14.48       15.54      2.24 o 
   2  14   1       76.14       81.30      3.43 o 
   3  14   1       82.64       81.43      3.64 o 
   4  14   1       34.50       39.59      3.51 o 
   5  14   1       79.14       82.99      4.70 o 
  -4  15   1        0.26        0.00      3.56 o 
  -3  15   1        0.06        0.97      3.22 o 
  -2  15   1       17.60       18.80      2.50 o 
  -1  15   1        7.84       10.25      2.16 o 
   0  15   1        0.17        1.56      2.06 o 
   1  15   1        8.56        7.88      2.29 o 
   2  15   1       38.04       41.37      3.05 o 
   3  15   1       40.26       51.36      3.77 o 
   4  15   1       13.59       18.25      3.13 o 
  -9   0   2       23.59       17.45      2.92 o 
  -8   0   2      262.86      223.02      6.73 o 
  -7   0   2      566.45      523.87     10.16 o 
  -6   0   2     1598.11     1552.98     15.24 o 
  -5   0   2       83.26       88.29      2.58 o 
  -4   0   2      118.16      115.98      3.43 o 
  -3   0   2      660.04      881.20      8.13 o 
  -1   0   2     1321.97     1325.05      6.77 o 
   0   0   2      783.39      824.50      3.71 o 
   1   0   2     9702.50     8867.81     19.86 o 
   2   0   2     1827.07     1937.88     11.05 o 
   3   0   2       16.66       23.54      1.19 o 
   4   0   2       42.01       45.60      1.78 o 
   5   0   2      584.24      575.53      9.36 o 
   6   0   2      185.50      185.17      5.08 o 
   7   0   2      167.57      144.94      4.62 o 
   8   0   2       42.81       37.13      2.96 o 
  -9   1   2       24.99       25.41      2.79 o 
  -8   1   2        8.51        6.86      2.41 o 
  -7   1   2        6.81        9.99      2.03 o 
  -6   1   2        6.64        8.89      1.69 o 
  -5   1   2      517.32      537.55      8.05 o 
  -4   1   2       28.38       33.87      1.40 o 
  -3   1   2       32.17       30.15      1.27 o 
  -2   1   2    21547.54    22730.63     34.43 o 
  -1   1   2        9.78       15.33      0.55 o 
   0   1   2      611.94      511.54     35.53 o 
   1   1   2        6.92        9.57      0.59 o 
   2   1   2     2620.81     2624.43     13.08 o 
   3   1   2     2898.46     2967.71     16.01 o 
   4   1   2      569.18      592.38      8.30 o 
   5   1   2        0.58        3.56      1.23 o 
   6   1   2      110.42      104.12      3.26 o 
   7   1   2        0.00        3.30      2.58 o 
   8   1   2       82.87       78.59      3.56 o 
  -9   2   2       11.66        9.95      2.79 o 
  -8   2   2        0.01        3.22      3.26 o 
  -7   2   2      198.73      187.75      5.38 o 
  -6   2   2       74.85       69.49      2.54 o 
  -5   2   2       37.08       48.91      1.95 o 
  -4   2   2      788.48      881.16      9.40 o 
  -3   2   2      603.54      794.99      8.13 o 
  -2   2   2      242.31      344.46      4.66 o 
  -1   2   2      195.49      224.97      3.13 o 
   0   2   2      147.28      171.52     17.06 o 
   1   2   2     1433.09     1302.56      8.17 o 
   2   2   2     2148.45     2050.47     11.81 o 
   3   2   2        7.45        9.27      0.93 o 
   4   2   2       36.04       28.92      1.48 o 
   5   2   2       28.84       31.76      1.86 o 
   6   2   2       87.88       81.00      2.92 o 
   7   2   2       52.71       49.54      2.84 o 
   8   2   2      110.11      101.33      4.06 o 
  -9   3   2       50.54       46.79      4.02 o 
  -8   3   2       41.39       38.70      2.71 o 
  -7   3   2      145.78      139.94      4.23 o 
  -6   3   2       10.38       12.91      1.61 o 
  -5   3   2     1123.94     1169.43     12.49 o 
  -4   3   2      314.81      356.57      6.35 o 
  -3   3   2     2394.91     2775.81     15.50 o 
  -2   3   2       15.27       17.61      0.93 o 
  -1   3   2     2004.20     2037.47     10.29 o 
   0   3   2     2507.22     2341.62    157.14 o 
   1   3   2      416.78      436.09      5.04 o 
   2   3   2      385.67      357.88      5.17 o 
   3   3   2      451.73      465.99      6.69 o 
   4   3   2        2.26        2.54      0.97 o 
   5   3   2       25.35       22.48      1.82 o 
   6   3   2        3.47        3.22      1.74 o 
   7   3   2      136.47      128.47      3.98 o 
   8   3   2        5.89        4.36      2.29 o 
  -9   4   2      129.00      122.67      5.25 o 
  -8   4   2        4.71        2.58      3.47 o 
  -7   4   2       49.10       48.06      2.67 o 
  -6   4   2       62.06       53.90      2.50 o 
  -5   4   2       32.72       36.12      1.86 o 
  -4   4   2     1023.61     1116.97     11.35 o 
  -3   4   2       27.23       31.38      1.44 o 
  -2   4   2      261.30      298.14      4.87 o 
  -1   4   2     3340.79     3410.32     14.69 o 
   0   4   2      657.38      657.93     40.52 o 
   1   4   2     1410.78     1387.25      9.57 o 
   2   4   2     1876.85     1770.37     11.90 o 
   3   4   2      420.20      397.60      6.35 o 
   4   4   2      409.56      398.03      7.20 o 
   5   4   2        7.82        9.10      1.61 o 
   6   4   2      151.66      144.52      4.32 o 
   7   4   2       46.14       41.41      2.84 o 
   8   4   2       41.66       40.23      2.96 o 
  -9   5   2       37.15       40.06      3.81 o 
  -8   5   2       28.25       22.87      2.84 o 
  -7   5   2       19.52       15.29      2.24 o 
  -6   5   2      189.20      198.46      5.38 o 
  -5   5   2        3.96        7.03      1.52 o 
  -4   5   2       66.59       83.97      2.63 o 
  -3   5   2        3.85        4.83      0.97 o 
  -2   5   2       34.55       40.56      1.40 o 
  -1   5   2     1007.25      970.51      8.64 o 
   0   5   2     1189.84     1109.54     49.35 o 
   1   5   2     1085.25      958.23      8.55 o 
   2   5   2       66.75       66.73      1.95 o 
   3   5   2     1464.68     1333.39     12.07 o 
   4   5   2        6.23        6.56      1.27 o 
   5   5   2     1437.60     1395.93     15.41 o 
   6   5   2       36.02       34.17      2.54 o 
   7   5   2       30.51       29.43      2.63 o 
   8   5   2       94.57       97.30      4.70 o 
  -9   6   2        6.30       11.26      3.18 o 
  -8   6   2        0.72        0.47      3.68 o 
  -7   6   2        3.31       -2.96      3.22 o 
  -6   6   2       48.25       49.96      2.75 o 
  -5   6   2       10.78       15.24      1.82 o 
  -4   6   2        5.83       16.98      1.61 o 
  -3   6   2       24.31       27.23      1.61 o 
  -2   6   2      278.38      279.25      5.50 o 
  -1   6   2       71.27       78.55      2.46 o 
   0   6   2      441.79      406.21     12.03 o 
   1   6   2        1.26        1.31      0.76 o 
   2   6   2      736.15      713.31      8.60 o 
   3   6   2       23.16       22.99      1.52 o 
   4   6   2       64.98       54.62      2.16 o 
   5   6   2      369.15      367.67      8.38 o 
   6   6   2      256.83      244.74      6.39 o 
   7   6   2        0.19        3.56      3.26 o 
   8   6   2        2.95        5.42      3.94 o 
  -8   7   2       46.88       45.10      3.30 o 
  -7   7   2        1.81        5.67      2.07 o 
  -6   7   2        1.59       -2.79      2.79 o 
  -5   7   2       15.30       15.24      1.91 o 
  -4   7   2        7.23       11.05      1.57 o 
  -3   7   2        0.60        2.92      1.86 o 
  -2   7   2      417.76      432.83      7.16 o 
  -1   7   2       75.48       92.56      2.84 o 
   0   7   2      341.43      393.64     10.48 o 
   1   7   2     1181.76     1219.31     11.22 o 
   2   7   2      170.42      174.62      4.74 o 
   3   7   2      549.49      513.96      8.38 o 
   4   7   2       42.12       42.98      2.20 o 
   5   7   2       89.52       87.52      2.96 o 
   6   7   2      215.39      224.72      6.35 o 
   7   7   2       84.48       80.92      3.68 o 
   8   7   2       11.21        9.27      3.05 o 
  -8   8   2       21.25       26.04      3.43 o 
  -7   8   2       67.23       66.82      3.35 o 
  -6   8   2        0.02        1.57      3.05 o 
  -5   8   2      192.74      196.51      5.55 o 
  -4   8   2      212.58      226.58      6.48 o 
  -3   8   2      516.16      510.74      8.77 o 
  -2   8   2      165.68      178.14      5.04 o 
  -1   8   2      148.50      138.38      3.56 o 
   0   8   2      932.71      890.25     23.82 o 
   1   8   2      793.55      803.63      9.91 o 
   2   8   2      856.32      802.32     10.42 o 
   3   8   2        3.54        0.25      2.29 o 
   4   8   2     1373.26     1310.73     15.50 o 
   5   8   2      161.93      151.42      4.36 o 
   6   8   2      111.66      110.69      3.98 o 
   7   8   2      144.49      157.09      4.91 o 
  -8   9   2       54.81       55.89      4.32 o 
  -7   9   2       20.40       23.25      2.71 o 
  -6   9   2       89.97       90.36      3.56 o 
  -5   9   2       46.89       44.16      2.88 o 
  -4   9   2       13.14       13.42      1.95 o 
  -3   9   2      291.14      289.97      7.16 o 
  -2   9   2       46.82       42.81      2.03 o 
  -1   9   2      369.73      355.68      7.24 o 
   0   9   2        7.63        8.48      1.48 o 
   1   9   2      155.89      169.16      4.19 o 
   2   9   2       99.04       98.32      3.05 o 
   3   9   2      326.54      330.83      7.71 o 
   4   9   2        4.76        6.01      1.82 o 
   5   9   2       41.80       38.19      2.46 o 
   6   9   2      145.12      150.74      4.62 o 
   7   9   2       51.30       56.36      4.06 o 
  -7  10   2        1.84        4.23      3.94 o 
  -6  10   2        4.79        5.29      3.51 o 
  -5  10   2       27.48       22.65      2.20 o 
  -4  10   2      260.72      238.77      6.27 o 
  -3  10   2       85.85       82.36      2.92 o 
  -2  10   2        5.29        6.22      1.61 o 
  -1  10   2      546.79      515.10      9.36 o 
   0  10   2      285.91      271.03      7.69 o 
   1  10   2       13.15       13.47      1.74 o 
   2  10   2       16.80       18.67      1.82 o 
   3  10   2      178.17      166.24      5.12 o 
   4  10   2       15.86       15.58      2.07 o 
   5  10   2        1.57        2.96      1.86 o 
   6  10   2        8.03        8.34      2.37 o 
   7  10   2        5.83        6.18      2.92 o 
  -7  11   2       26.29       21.30      3.47 o 
  -6  11   2        0.45        1.40      3.22 o 
  -5  11   2        3.12       -3.30      3.39 o 
  -4  11   2        8.68       10.67      2.20 o 
  -3  11   2       58.53       56.15      2.84 o 
  -2  11   2      183.08      176.27      5.21 o 
  -1  11   2      519.14      492.66      9.99 o 
   0  11   2        0.37        6.62      4.36 o 
   1  11   2      208.40      212.31      5.34 o 
   2  11   2        9.49        4.53      2.75 o 
   3  11   2      366.56      366.31      9.19 o 
   4  11   2        7.13        9.95      2.16 o 
   5  11   2      173.26      177.50      4.83 o 
   6  11   2       40.34       37.73      3.68 o 
  -6  12   2       48.08       47.97      3.77 o 
  -5  12   2        0.00       -0.64      2.96 o 
  -4  12   2       79.76       76.47      3.39 o 
  -3  12   2       49.71       46.45      2.84 o 
  -2  12   2      265.38      249.32      6.35 o 
  -1  12   2      257.47      247.67      6.27 o 
   0  12   2      237.02      249.16      8.21 o 
   1  12   2       25.36       28.12      2.20 o 
   2  12   2      132.54      123.39      3.77 o 
   3  12   2       32.07       35.53      2.75 o 
   4  12   2        0.52        0.00      3.22 o 
   5  12   2        0.43       -2.92      3.47 o 
   6  12   2        7.16       15.33      2.75 o 
  -6  13   2       37.16       45.18      3.73 o 
  -5  13   2       57.55       59.62      3.56 o 
  -4  13   2       67.68       65.72      3.43 o 
  -3  13   2      462.61      452.99     11.26 o 
  -2  13   2      165.35      136.73      4.15 o 
  -1  13   2       44.62       46.87      2.84 o 
   0  13   2       54.08       57.08      2.10 o 
   1  13   2       41.21       42.26      2.54 o 
   2  13   2      226.04      225.82      6.48 o 
   3  13   2       13.50       14.69      2.37 o 
   4  13   2       13.25       17.70      2.37 o 
   5  13   2        5.45       -1.69      4.06 o 
  -5  14   2        1.09        2.88      3.51 o 
  -4  14   2        0.85       -1.35      3.22 o 
  -3  14   2        2.99        2.50      3.64 o 
  -2  14   2       38.05       31.63      2.63 o 
  -1  14   2       74.41       71.64      3.30 o 
   0  14   2       27.27       26.15      1.70 o 
   1  14   2        7.09        2.88      3.77 o 
   2  14   2        4.50        2.79      3.09 o 
   3  14   2       14.93       14.74      2.54 o 
   4  14   2        1.02       -1.44      3.56 o 
  -4  15   2        0.02        0.51      3.81 o 
  -3  15   2        0.04        1.23      3.39 o 
  -2  15   2        6.76        4.49      4.06 o 
  -1  15   2       16.37       21.34      2.63 o 
   0  15   2       14.82       17.51      1.68 o 
   1  15   2        6.30        7.62      2.37 o 
   2  15   2        0.34        4.91      1.99 o 
   3  15   2        4.29        4.23      3.35 o 
  -9   1   3       13.05        3.77      4.15 o 
  -8   1   3        2.10       -1.14      3.09 o 
  -7   1   3       59.00       57.25      2.71 o 
  -6   1   3       11.76       13.51      1.61 o 
  -5   1   3       28.16       30.57      1.78 o 
  -4   1   3       65.85       79.61      2.46 o 
  -3   1   3      317.17      414.03      5.84 o 
  -2   1   3     1274.63     1338.47      8.89 o 
  -1   1   3     1479.68     1426.58      8.47 o 
   0   1   3     3870.79     3769.23    136.96 o 
   1   1   3        6.78       10.76      0.76 o 
   2   1   3      926.70      870.96      8.34 o 
   3   1   3      692.77      627.70      8.09 o 
   4   1   3     1804.25     1706.35     14.65 o 
   5   1   3      155.44      150.78      4.40 o 
   6   1   3      368.42      338.62      8.72 o 
   7   1   3      103.64      103.32      3.60 o 
   8   1   3       21.85       16.05      3.09 o 
  -9   2   3        3.53        5.80      2.41 o 
  -8   2   3        0.63       -0.97      3.39 o 
  -7   2   3       10.84        9.78      1.99 o 
  -6   2   3       18.99       23.33      1.99 o 
  -5   2   3      204.48      245.38      6.06 o 
  -4   2   3      162.94      207.35      5.21 o 
  -3   2   3     2351.49     2783.43     15.29 o 
  -2   2   3     2730.24     3031.56     13.85 o 
  -1   2   3     1498.65     1503.18      8.98 o 
   0   2   3      656.45      658.34     48.57 o 
   1   2   3     4078.37     4051.95     16.47 o 
   2   2   3        2.22        6.35      0.80 o 
   3   2   3     2497.94     2369.82     15.58 o 
   4   2   3     1178.04     1154.83     12.41 o 
   5   2   3      579.50      529.71      9.65 o 
   6   2   3      163.99      160.95      5.08 o 
   7   2   3        0.65        1.27      2.92 o 
   8   2   3      121.64      118.01      4.83 o 
  -9   3   3       30.03       24.22      3.47 o 
  -8   3   3       37.06       40.06      2.75 o 
  -7   3   3        7.93        8.68      2.16 o 
  -6   3   3      782.89      866.81     12.32 o 
  -5   3   3       63.84       73.59      2.37 o 
  -4   3   3     1083.24     1334.66     12.53 o 
  -3   3   3       35.27       27.57      1.40 o 
  -2   3   3       34.29       48.36      1.48 o 
  -1   3   3     3423.27     3117.14     13.76 o 
   0   3   3      293.07      292.67     18.82 o 
   1   3   3       77.23       79.48      2.16 o 
   2   3   3        7.59       15.03      0.97 o 
   3   3   3        8.73       14.78      1.14 o 
   4   3   3      194.70      198.25      5.46 o 
   5   3   3      313.45      303.39      7.45 o 
   6   3   3      121.93      127.37      3.60 o 
   7   3   3        0.11       -3.01      3.01 o 
   8   3   3       82.30       94.30      4.40 o 
  -9   4   3        0.86        4.32      3.85 o 
  -8   4   3       21.57       19.44      2.58 o 
  -7   4   3       87.22       89.77      3.35 o 
  -6   4   3        0.02        3.39      2.58 o 
  -5   4   3       67.87       68.60      2.37 o 
  -4   4   3       50.93       69.99      2.20 o 
  -3   4   3      589.97      598.22      7.92 o 
  -2   4   3       69.04      117.54      3.30 o 
  -1   4   3     1979.34     1870.98     11.52 o 
   0   4   3     1816.32     1799.78    130.50 o 
   1   4   3     2237.09     2377.15     13.76 o 
   2   4   3        4.51        5.29      0.85 o 
   3   4   3      208.10      190.42      4.87 o 
   4   4   3      370.97      361.19      7.49 o 
   5   4   3      988.94      979.02     13.34 o 
   6   4   3      104.83      108.82      3.51 o 
   7   4   3       45.41       48.23      2.88 o 
   8   4   3       13.54       17.23      3.01 o 
  -9   5   3        2.86        2.63      4.45 o 
  -8   5   3       27.52       28.20      2.79 o 
  -7   5   3        9.51       12.07      2.33 o 
  -6   5   3       34.64       39.00      2.41 o 
  -5   5   3       25.90       29.26      2.07 o 
  -4   5   3        0.39       -1.78      1.78 o 
  -3   5   3        2.14       -0.38      1.40 o 
  -2   5   3       24.04       24.73      1.27 o 
  -1   5   3      949.60      996.00      9.10 o 
   0   5   3      395.24      458.05     22.51 o 
   1   5   3        1.29        1.99      1.27 o 
   2   5   3     1944.03     1962.48     14.02 o 
   3   5   3       16.64       22.70      1.48 o 
   4   5   3      252.10      257.02      6.73 o 
   5   5   3        2.79       -0.30      2.88 o 
   6   5   3       37.36       29.05      2.41 o 
   7   5   3       11.20       13.55      2.29 o 
   8   5   3        0.03        0.25      3.94 o 
  -9   6   3       48.32       43.32      4.06 o 
  -8   6   3        2.38        4.02      3.90 o 
  -7   6   3      370.45      380.03      9.91 o 
  -6   6   3       44.77       42.09      2.58 o 
  -5   6   3     1306.17     1354.09     15.41 o 
  -4   6   3      569.72      596.02      9.44 o 
  -3   6   3      265.16      255.20      5.80 o 
  -2   6   3     1904.98     1894.98     14.27 o 
  -1   6   3       84.38      105.43      2.88 o 
   0   6   3       84.27       53.20      1.12 o 
   1   6   3      244.03      253.09      5.21 o 
   2   6   3      425.94      402.26      6.94 o 
   3   6   3       24.34       20.41      1.48 o 
   4   6   3      485.69      471.20      8.93 o 
   5   6   3      331.87      317.74      8.21 o 
   6   6   3      226.72      219.17      6.44 o 
   7   6   3      149.86      141.34      4.62 o 
  -8   7   3      139.41      144.60      4.78 o 
  -7   7   3        3.15        5.17      3.73 o 
  -6   7   3       95.90       95.74      3.51 o 
  -5   7   3       38.18       34.26      2.37 o 
  -4   7   3      517.33      517.26      9.23 o 
  -3   7   3      397.43      380.71      7.45 o 
  -2   7   3      275.36      292.00      6.14 o 
  -1   7   3      827.08      748.63      9.23 o 
   0   7   3      218.20      245.68      3.75 o 
   1   7   3     1080.33     1156.94     11.48 o 
   2   7   3       22.58       26.38      1.52 o 
   3   7   3       36.81       42.77      1.99 o 
   4   7   3      160.96      158.58      4.70 o 
   5   7   3       71.24       74.52      3.01 o 
   6   7   3       40.43       41.84      3.01 o 
   7   7   3       18.14       14.40      2.96 o 
  -8   8   3        0.15        3.35      2.79 o 
  -7   8   3       38.81       38.57      3.09 o 
  -6   8   3        8.41        7.16      2.16 o 
  -5   8   3        0.79        2.92      2.58 o 
  -4   8   3       51.03       54.58      2.50 o 
  -3   8   3       23.83       27.18      1.78 o 
  -2   8   3      131.18      137.62      3.77 o 
  -1   8   3       57.32       55.72      2.03 o 
   0   8   3        0.95        2.04      3.11 o 
   1   8   3      143.82      145.62      3.81 o 
   2   8   3       46.75       41.41      1.99 o 
   3   8   3       92.94       95.06      2.84 o 
   4   8   3       15.50       15.24      1.78 o 
   5   8   3       69.92       74.82      3.13 o 
   6   8   3       67.17       72.11      3.43 o 
   7   8   3        7.80        6.18      3.98 o 
  -8   9   3       36.61       37.60      3.81 o 
  -7   9   3        0.01        0.93      3.51 o 
  -6   9   3      182.48      194.14      6.14 o 
  -5   9   3       39.41       37.35      2.63 o 
  -4   9   3      238.10      224.46      5.67 o 
  -3   9   3       22.76       22.23      1.78 o 
  -2   9   3      321.28      311.10      7.16 o 
  -1   9   3      821.85      796.73     11.05 o 
   0   9   3       29.74       28.10      1.24 o 
   1   9   3      106.30       95.44      3.01 o 
   2   9   3      255.85      242.75      6.77 o 
   3   9   3        5.56        5.84      1.61 o 
   4   9   3        7.80        4.74      2.88 o 
   5   9   3       10.40       12.49      2.16 o 
   6   9   3       46.54       43.23      3.18 o 
   7   9   3        1.39        0.00      3.39 o 
  -7  10   3       23.14       24.60      2.75 o 
  -6  10   3       28.78       22.23      2.75 o 
  -5  10   3      540.85      542.25     11.60 o 
  -4  10   3       64.53       59.53      2.79 o 
  -3  10   3       15.17       15.79      1.95 o 
  -2  10   3      141.32      142.06      4.40 o 
  -1  10   3       90.55       84.86      2.88 o 
   0  10   3      579.15      521.54     22.25 o 
   1  10   3       50.89       49.58      2.29 o 
   2  10   3        0.66        2.37      1.35 o 
   3  10   3      103.22      106.83      3.30 o 
   4  10   3      107.57      105.48      3.56 o 
   5  10   3       21.46       19.48      2.50 o 
   6  10   3        2.95        3.30      3.56 o 
  -7  11   3       44.55       41.12      3.81 o 
  -6  11   3      121.23      113.56      4.19 o 
  -5  11   3        0.44       -3.13      3.13 o 
  -4  11   3       83.42       86.34      3.35 o 
  -3  11   3      194.69      178.98      5.63 o 
  -2  11   3        9.97       14.35      1.99 o 
  -1  11   3      594.40      547.79     10.80 o 
   0  11   3      452.85      420.44     23.67 o 
   1  11   3       38.02       32.22      2.07 o 
   2  11   3      322.63      329.05      8.68 o 
   3  11   3       19.39       26.63      2.46 o 
   4  11   3      227.45      245.51      6.86 o 
   5  11   3       43.73       52.00      3.26 o 
   6  11   3       35.09       37.85      3.64 o 
  -6  12   3        8.99        8.72      2.96 o 
  -5  12   3        7.94        8.68      2.29 o 
  -4  12   3        5.56        4.78      3.43 o 
  -3  12   3        0.22       -1.65      2.54 o 
  -2  12   3      155.16      152.65      4.57 o 
  -1  12   3      432.85      393.41      9.87 o 
   0  12   3       82.05       70.73      2.17 o 
   1  12   3       13.49       14.02      1.78 o 
   2  12   3      141.09      138.12      4.49 o 
   3  12   3      238.06      256.35      7.11 o 
   4  12   3       16.02       19.48      2.33 o 
   5  12   3       68.92       79.61      4.49 o 
  -6  13   3        0.30        0.00      3.81 o 
  -5  13   3        0.69        7.16      2.33 o 
  -4  13   3       88.63       78.38      3.98 o 
  -3  13   3        1.65        4.49      2.12 o 
  -2  13   3        0.21        4.15      1.95 o 
  -1  13   3       10.16       12.75      2.24 o 
   0  13   3       10.57        8.84      2.14 o 
   1  13   3        1.28        6.22      1.86 o 
   2  13   3       16.72       24.60      2.46 o 
   3  13   3       13.02        9.70      2.29 o 
   4  13   3        5.22        1.78      3.77 o 
   5  13   3        3.78        4.49      3.56 o 
  -5  14   3        5.21        6.22      4.02 o 
  -4  14   3       46.79       43.23      3.22 o 
  -3  14   3       18.89       17.74      2.63 o 
  -2  14   3       76.33       77.87      3.43 o 
  -1  14   3       57.69       59.28      3.13 o 
   0  14   3       34.23       37.60      2.94 o 
   1  14   3      210.98      216.80      6.73 o 
   2  14   3        5.39        4.15      2.29 o 
   3  14   3      135.78      137.91      5.34 o 
   4  14   3       20.43       27.82      3.43 o 
  -4  15   3        4.81        3.64      3.85 o 
  -3  15   3       22.13       26.38      3.18 o 
  -2  15   3       26.54       26.63      2.63 o 
  -1  15   3       14.22       11.73      2.41 o 
   0  15   3      155.13      161.32      8.74 o 
   1  15   3        0.53        1.02      3.73 o 
   2  15   3       76.36       90.95      4.66 o 
   3  15   3       42.21       49.71      3.90 o 
  -9   0   4       59.40       47.17      3.35 o 
  -8   0   4      256.93      275.91      7.07 o 
  -7   0   4       55.46       60.89      2.88 o 
  -6   0   4       38.64       46.20      2.29 o 
  -5   0   4      326.31      398.03      7.79 o 
  -4   0   4     1199.80     1341.56     11.81 o 
  -3   0   4      104.51      153.24      3.68 o 
  -2   0   4      426.09      426.69      5.67 o 
  -1   0   4     2480.39     2574.21     13.08 o 
   0   0   4        2.39        4.01      0.48 o 
   1   0   4     3285.45     3454.06     16.47 o 
   2   0   4      144.17      135.07      3.81 o 
   3   0   4      431.89      442.78      7.41 o 
   4   0   4     1425.74     1427.56     14.44 o 
   5   0   4      301.22      294.62      7.58 o 
   6   0   4       85.36       84.73      3.26 o 
   7   0   4       44.96       40.48      2.79 o 
   8   0   4       98.35      102.00      4.57 o 
  -9   1   4       66.29       65.80      3.81 o 
  -8   1   4       33.99       38.62      2.84 o 
  -7   1   4       76.28       77.15      3.18 o 
  -6   1   4        5.17        9.99      1.69 o 
  -5   1   4        4.04        4.45      2.71 o 
  -4   1   4     9549.48    11177.80     34.38 o 
  -3   1   4      146.01      171.07      4.02 o 
  -2   1   4       32.44       36.97      1.23 o 
  -1   1   4      563.57      606.78      6.48 o 
   0   1   4      778.17      871.68     19.41 o 
   1   1   4     1324.51     1445.05     10.84 o 
   2   1   4      307.07      364.91      6.06 o 
   3   1   4       46.53       42.55      1.78 o 
   4   1   4       93.97       89.05      2.67 o 
   5   1   4      206.38      189.91      5.21 o 
   6   1   4      386.30      356.83      9.27 o 
   7   1   4       37.17       36.20      2.67 o 
   8   1   4        2.64       -3.64      3.64 o 
  -9   2   4       44.53       41.92      3.39 o 
  -8   2   4       16.79       12.28      2.63 o 
  -7   2   4        1.16        2.58      3.26 o 
  -6   2   4       66.63       67.54      2.79 o 
  -5   2   4      228.29      304.53      6.99 o 
  -4   2   4      691.07      807.82      9.99 o 
  -3   2   4      233.91      303.81      5.38 o 
  -2   2   4       17.05       25.45      1.10 o 
  -1   2   4      980.24      941.80      8.13 o 
   0   2   4     2791.59     2770.06    146.44 o 
   1   2   4      634.29      699.38      7.79 o 
   2   2   4      283.96      293.35      5.59 o 
   3   2   4       75.04       74.35      2.12 o 
   4   2   4       97.79       93.71      2.96 o 
   5   2   4      235.45      211.59      5.46 o 
   6   2   4      105.76       95.06      3.43 o 
   7   2   4        2.95        1.35      3.05 o 
   8   2   4       37.37       37.43      3.51 o 
  -9   3   4       12.14       10.54      3.22 o 
  -8   3   4        8.57       10.12      2.29 o 
  -7   3   4      284.37      309.99      8.93 o 
  -6   3   4      365.71      413.06      9.02 o 
  -5   3   4      157.27      181.99      4.66 o 
  -4   3   4       57.45       58.09      2.16 o 
  -3   3   4       17.14       26.80      1.40 o 
  -2   3   4      870.91      864.48      8.47 o 
  -1   3   4       87.06       86.97      2.29 o 
   0   3   4       75.24       71.18      3.01 o 
   1   3   4       79.55       89.68      2.50 o 
   2   3   4       79.13      103.23      2.88 o 
   3   3   4        5.43        8.85      1.14 o 
   4   3   4       57.58       60.25      2.24 o 
   5   3   4      367.36      341.37      8.43 o 
   6   3   4        0.18        0.00      2.75 o 
   7   3   4      153.08      142.10      4.53 o 
   8   3   4        5.14        2.63      3.98 o 
  -9   4   4        0.56       -1.44      3.85 o 
  -8   4   4       38.25       44.29      2.96 o 
  -7   4   4       23.56       29.05      2.50 o 
  -6   4   4       21.04       26.46      2.16 o 
  -5   4   4      244.98      282.13      7.16 o 
  -4   4   4       22.40       40.52      1.91 o 
  -3   4   4      726.16      807.27      9.40 o 
  -2   4   4      249.26      231.79      4.74 o 
  -1   4   4      213.80      227.89      4.49 o 
   0   4   4     2160.85     2032.64    151.44 o 
   1   4   4       18.44       19.35      1.19 o 
   2   4   4      260.56      266.85      5.59 o 
   3   4   4      461.89      454.34      8.05 o 
   4   4   4       42.71       45.69      2.16 o 
   5   4   4       21.69       16.34      2.07 o 
   6   4   4        0.66        0.38      3.01 o 
   7   4   4       94.90       90.91      3.90 o 
  -9   5   4        0.01        1.35      3.81 o 
  -8   5   4       14.85       13.17      2.88 o 
  -7   5   4        4.81        7.66      2.20 o 
  -6   5   4      143.71      160.65      4.45 o 
  -5   5   4       46.75       52.63      2.41 o 
  -4   5   4       44.09       52.93      2.16 o 
  -3   5   4     1013.96     1081.40     11.35 o 
  -2   5   4      196.79      209.64      4.83 o 
  -1   5   4     1798.39     1574.49     12.19 o 
   0   5   4      535.22      536.47     26.99 o 
   1   5   4     1852.14     1759.53     13.47 o 
   2   5   4      206.83      179.45      4.95 o 
   3   5   4      934.21      902.76     11.56 o 
   4   5   4      608.71      597.59     10.37 o 
   5   5   4       16.07       16.98      1.91 o 
   6   5   4      273.03      271.25      7.11 o 
   7   5   4        2.43        0.72      3.77 o 
  -9   6   4        2.03        2.50      3.90 o 
  -8   6   4        0.80        5.08      3.81 o 
  -7   6   4        0.37       -0.68      1.82 o 
  -6   6   4        0.94        2.54      2.92 o 
  -5   6   4        3.06        4.32      2.75 o 
  -4   6   4       36.65       40.78      2.03 o 
  -3   6   4      176.50      177.59      5.12 o 
  -2   6   4      861.72      863.59     10.08 o 
  -1   6   4        8.62       12.79      1.27 o 
   0   6   4      340.65      322.44     21.57 o 
   1   6   4      125.23      124.87      3.39 o 
   2   6   4      260.46      247.24      5.93 o 
   3   6   4      892.53      885.10     11.73 o 
   4   6   4      487.76      477.21      9.61 o 
   5   6   4        0.72        4.78      1.65 o 
   6   6   4        0.06        2.16      2.92 o 
   7   6   4      124.68      147.27      5.34 o 
  -8   7   4        2.66        3.98      3.85 o 
  -7   7   4       23.24       21.13      2.71 o 
  -6   7   4        0.05       -2.92      2.92 o 
  -5   7   4       71.44       71.43      2.92 o 
  -4   7   4      297.72      302.33      7.45 o 
  -3   7   4       35.29       38.19      1.99 o 
  -2   7   4      269.17      271.12      6.27 o 
  -1   7   4     1497.61     1459.70     13.42 o 
   0   7   4       45.39       59.59      4.45 o 
   1   7   4      519.67      483.81      8.05 o 
   2   7   4      500.53      521.71      8.85 o 
   3   7   4      677.63      691.51     10.84 o 
   4   7   4      211.74      213.58      5.72 o 
   5   7   4        3.81        5.29      3.60 o 
   6   7   4       75.41       74.02      3.51 o 
   7   7   4        6.60        4.15      3.98 o 
  -8   8   4        2.34        7.75      2.96 o 
  -7   8   4        2.69        8.09      2.46 o 
  -6   8   4      111.98      115.81      3.85 o 
  -5   8   4      269.89      246.44      6.31 o 
  -4   8   4       16.45       21.30      1.91 o 
  -3   8   4      209.71      224.25      6.39 o 
  -2   8   4      478.30      433.81      8.13 o 
  -1   8   4        7.14        7.88      1.44 o 
   0   8   4     1256.50     1176.10     89.24 o 
   1   8   4      436.40      426.48      8.05 o 
   2   8   4     1149.13     1134.54     13.51 o 
   3   8   4        3.61        1.78      2.50 o 
   4   8   4        3.23       -2.24      2.84 o 
   5   8   4      504.18      510.11     11.60 o 
   6   8   4       45.71       46.32      2.96 o 
   7   8   4       78.68       85.03      4.53 o 
  -8   9   4       11.75        7.28      4.91 o 
  -7   9   4       12.89       10.08      2.75 o 
  -6   9   4       26.85       26.13      2.63 o 
  -5   9   4        0.17        2.63      2.88 o 
  -4   9   4       26.20       24.90      2.12 o 
  -3   9   4       16.42       15.20      1.82 o 
  -2   9   4       11.17       13.68      1.78 o 
  -1   9   4      307.59      302.46      7.20 o 
   0   9   4       57.03       45.27      2.41 o 
   1   9   4      489.92      490.63      9.10 o 
   2   9   4      174.55      165.65      4.70 o 
   3   9   4      115.85      112.08      3.64 o 
   4   9   4      370.43      378.08      9.53 o 
   5   9   4        2.89        5.17      2.07 o 
   6   9   4       37.20       31.04      3.26 o 
  -7  10   4       18.44       15.84      3.09 o 
  -6  10   4       54.21       57.16      3.30 o 
  -5  10   4       88.76       88.45      3.47 o 
  -4  10   4        3.50        6.39      1.91 o 
  -3  10   4      664.79      646.11     11.73 o 
  -2  10   4      136.81      132.53      4.02 o 
  -1  10   4        8.75       10.46      1.69 o 
   0  10   4       32.31       28.60      2.65 o 
   1  10   4      159.72      146.30      4.53 o 
   2  10   4       37.75       35.14      2.33 o 
   3  10   4        9.85       14.48      1.91 o 
   4  10   4       37.81       39.38      2.75 o 
   5  10   4       16.37       18.25      2.46 o 
   6  10   4       42.60       61.27      3.81 o 
  -7  11   4        0.00       -0.97      3.94 o 
  -6  11   4        0.37       -1.99      3.56 o 
  -5  11   4        3.36        1.48      3.51 o 
  -4  11   4      180.14      173.18      5.04 o 
  -3  11   4      186.86      188.47      5.89 o 
  -2  11   4        0.23        3.09      2.79 o 
  -1  11   4      257.25      256.35      7.54 o 
   0  11   4       12.14       14.01      1.30 o 
   1  11   4      236.82      254.40      6.22 o 
   2  11   4       25.38       29.77      2.37 o 
   3  11   4      164.78      167.68      5.00 o 
   4  11   4      106.62      114.33      4.11 o 
   5  11   4       13.34       19.35      3.05 o 
  -6  12   4        0.79        1.99      3.85 o 
  -5  12   4        4.61        1.40      3.73 o 
  -4  12   4        0.00        2.58      3.26 o 
  -3  12   4       25.00       25.70      2.75 o 
  -2  12   4       35.92       36.92      2.71 o 
  -1  12   4        2.57        3.68      3.13 o 
   0  12   4      287.63      264.02     13.97 o 
   1  12   4       34.47       29.13      2.58 o 
   2  12   4        1.45        1.48      3.39 o 
   3  12   4       85.91       95.53      3.73 o 
   4  12   4       12.67       15.88      2.37 o 
   5  12   4       15.54       19.22      3.13 o 
  -6  13   4       42.36       48.78      3.68 o 
  -5  13   4      142.57      147.95      5.42 o 
  -4  13   4      144.20      137.28      4.45 o 
  -3  13   4        8.25        6.99      2.24 o 
  -2  13   4      104.13      104.93      3.85 o 
  -1  13   4        4.39        5.25      1.86 o 
   0  13   4       17.37       17.39      4.68 o 
   1  13   4       24.76       26.55      2.50 o 
   2  13   4        8.71        2.33      3.73 o 
   3  13   4        0.98        3.68      1.91 o 
   4  13   4       17.91       23.63      2.96 o 
  -5  14   4       42.54       38.49      3.85 o 
  -4  14   4        0.10       -0.72      3.56 o 
  -3  14   4       29.25       25.49      2.71 o 
  -2  14   4        2.72       -2.58      3.18 o 
  -1  14   4        8.62        5.76      3.47 o 
   0  14   4       39.01       31.44      1.93 o 
   1  14   4        0.00        3.13      3.35 o 
   2  14   4        0.00        4.28      3.09 o 
   3  14   4        1.41       -0.51      3.56 o 
  -4  15   4       15.31       17.61      3.26 o 
  -3  15   4        7.68        7.75      2.79 o 
  -2  15   4        1.64        2.63      2.58 o 
  -1  15   4        0.48        5.00      3.43 o 
   0  15   4        1.53       -0.97      2.36 o 
   1  15   4        5.68       10.25      2.67 o 
   2  15   4        0.02        2.20      3.81 o 
  -9   1   5        1.26        4.32      3.73 o 
  -8   1   5       10.74       15.79      2.50 o 
  -7   1   5       29.09       39.29      2.67 o 
  -6   1   5        7.37       13.13      2.07 o 
  -5   1   5      287.86      323.04      7.37 o 
  -4   1   5     1048.37     1133.06     11.48 o 
  -3   1   5       48.35       50.52      1.65 o 
  -2   1   5     1654.18     1633.77     11.94 o 
  -1   1   5      597.51      589.37      7.20 o 
   0   1   5      608.08      579.58     12.34 o 
   1   1   5     2059.87     2037.94     14.23 o 
   2   1   5      506.22      478.48      7.66 o 
   3   1   5      483.52      480.72      8.34 o 
   4   1   5      152.81      141.85      4.32 o 
   5   1   5      126.96      131.18      3.94 o 
   6   1   5        1.95        1.86      2.71 o 
   7   1   5       24.53       19.86      2.58 o 
  -9   2   5        3.24        0.76      4.06 o 
  -8   2   5       63.76       71.14      3.73 o 
  -7   2   5        0.59        0.59      3.39 o 
  -6   2   5      207.66      250.97      7.49 o 
  -5   2   5      551.64      571.34      9.61 o 
  -4   2   5      250.28      277.90      6.14 o 
  -3   2   5     2029.38     2053.09     14.27 o 
  -2   2   5      188.80      177.97      4.23 o 
  -1   2   5     2015.17     1900.32     12.87 o 
   0   2   5      186.94      170.74     12.00 o 
   1   2   5      888.92      882.60      9.70 o 
   2   2   5     3440.24     3434.80     19.94 o 
   3   2   5       81.66       86.85      2.46 o 
   4   2   5      792.69      747.74     11.31 o 
   5   2   5       69.75       63.60      2.71 o 
   6   2   5       85.65       87.06      3.35 o 
   7   2   5       54.00       50.01      3.73 o 
  -9   3   5       13.82       15.41      3.26 o 
  -8   3   5       81.70       79.56      3.85 o 
  -7   3   5       45.83       51.74      3.05 o 
  -6   3   5       63.14       63.35      2.84 o 
  -5   3   5        9.30       14.27      1.74 o 
  -4   3   5       90.31      105.01      3.39 o 
  -3   3   5      597.92      615.20      8.30 o 
  -2   3   5      593.70      609.06      7.83 o 
  -1   3   5       14.71       12.36      1.02 o 
   0   3   5       14.19       19.17      2.33 o 
   1   3   5      353.01      374.36      6.56 o 
   2   3   5       14.33       11.56      1.27 o 
   3   3   5      170.88      165.77      4.28 o 
   4   3   5       40.65       40.69      2.12 o 
   5   3   5       35.68       36.50      2.29 o 
   6   3   5      311.09      300.85      7.58 o 
   7   3   5        0.79        7.07      2.29 o 
  -9   4   5        6.57        6.06      3.22 o 
  -8   4   5       32.39       34.93      2.92 o 
  -7   4   5        1.91       -0.89      3.26 o 
  -6   4   5      108.78      132.87      4.19 o 
  -5   4   5       99.66      112.55      3.09 o 
  -4   4   5       50.94       54.62      2.16 o 
  -3   4   5      290.67      336.04      6.48 o 
  -2   4   5      146.73      136.47      4.06 o 
  -1   4   5      959.40      967.33      9.95 o 
   0   4   5      333.07      315.73     21.87 o 
   1   4   5      285.25      274.51      5.89 o 
   2   4   5       16.14       15.29      1.44 o 
   3   4   5     1494.24     1501.96     15.12 o 
   4   4   5       67.04       60.42      2.46 o 
   5   4   5       97.41       90.49      3.22 o 
   6   4   5      104.68      105.94      3.94 o 
   7   4   5      171.01      176.27      5.80 o 
  -9   5   5        2.01       -1.74      4.02 o 
  -8   5   5       16.61       13.00      2.88 o 
  -7   5   5       30.69       35.95      2.79 o 
  -6   5   5       29.70       32.39      2.58 o 
  -5   5   5        0.44        0.80      2.20 o 
  -4   5   5      213.32      236.99      6.31 o 
  -3   5   5        2.10        4.36      1.27 o 
  -2   5   5      190.15      235.26      5.42 o 
  -1   5   5      555.76      529.88      7.71 o 
   0   5   5     1374.79     1353.12    103.17 o 
   1   5   5       28.24       18.67      1.44 o 
   2   5   5      996.35     1062.94     11.98 o 
   3   5   5      755.44      757.27     11.18 o 
   4   5   5       39.40       44.29      2.33 o 
   5   5   5        1.83       -1.69      2.58 o 
   6   5   5       33.30       31.42      2.67 o 
   7   5   5       11.55       13.04      2.71 o 
  -9   6   5       45.89       52.63      4.02 o 
  -8   6   5       20.79       25.24      2.71 o 
  -7   6   5      188.44      183.13      5.46 o 
  -6   6   5      173.94      183.13      5.72 o 
  -5   6   5        0.48        4.02      2.54 o 
  -4   6   5      380.77      414.54      8.38 o 
  -3   6   5      390.67      436.47      8.13 o 
  -2   6   5      141.32      140.07      3.68 o 
  -1   6   5      248.23      249.15      5.76 o 
   0   6   5       68.87       70.65      8.36 o 
   1   6   5       18.71       21.00      1.57 o 
   2   6   5      102.18       95.86      3.05 o 
   3   6   5      151.20      141.55      4.40 o 
   4   6   5      161.40      171.28      5.04 o 
   5   6   5      471.29      475.60     10.84 o 
   6   6   5        0.36        0.21      3.18 o 
   7   6   5       47.91       50.05      3.85 o 
  -8   7   5       12.03       17.87      2.92 o 
  -7   7   5       95.51      100.44      3.90 o 
  -6   7   5        4.82        2.58      3.56 o 
  -5   7   5      171.03      173.78      5.42 o 
  -4   7   5       38.19       38.83      2.20 o 
  -3   7   5      104.13      109.88      3.26 o 
  -2   7   5       21.83       29.26      1.74 o 
  -1   7   5       82.89       85.19      2.50 o 
   0   7   5       42.83       35.11      2.92 o 
   1   7   5      204.62      227.85      6.10 o 
   2   7   5      363.93      374.48      8.17 o 
   3   7   5       12.38        8.93      1.82 o 
   4   7   5      541.92      579.25     11.35 o 
   5   7   5        0.51        1.69      3.05 o 
   6   7   5       75.84       86.93      3.77 o 
  -8   8   5        4.06        1.31      4.11 o 
  -7   8   5        0.38       -3.81      3.81 o 
  -6   8   5        9.95       12.58      2.29 o 
  -5   8   5        0.72        4.28      1.82 o 
  -4   8   5       14.35       17.11      1.91 o 
  -3   8   5        7.27        5.17      1.65 o 
  -2   8   5       10.16        7.83      1.52 o 
  -1   8   5      166.50      174.84      4.53 o 
   0   8   5       10.53       13.60      1.08 o 
   1   8   5       16.01       17.45      1.74 o 
   2   8   5      109.12      113.31      3.18 o 
   3   8   5       71.41       82.40      2.96 o 
   4   8   5       49.09       55.64      2.84 o 
   5   8   5        1.61       -2.96      2.96 o 
   6   8   5        7.65        7.75      2.88 o 
  -8   9   5        9.10        8.55      3.47 o 
  -7   9   5       61.40       57.59      3.60 o 
  -6   9   5       46.59       49.84      3.18 o 
  -5   9   5        0.35       -1.44      2.67 o 
  -4   9   5       62.90       69.74      3.09 o 
  -3   9   5      190.28      176.87      5.34 o 
  -2   9   5        0.11        2.24      2.20 o 
  -1   9   5      100.90       90.40      2.84 o 
   0   9   5      278.46      265.59     21.49 o 
   1   9   5        0.88       10.04      1.57 o 
   2   9   5       73.92       67.41      2.71 o 
   3   9   5       41.62       44.93      2.58 o 
   4   9   5       66.12       77.06      3.30 o 
   5   9   5       23.32       25.49      2.58 o 
   6   9   5       81.99       91.04      4.62 o 
  -7  10   5       69.23       60.89      4.49 o 
  -6  10   5       20.58       20.03      2.84 o 
  -5  10   5       26.93       25.32      2.50 o 
  -4  10   5       80.89       84.56      3.39 o 
  -3  10   5      428.97      414.41      9.87 o 
  -2  10   5       34.45       31.63      2.24 o 
  -1  10   5        0.97        2.54      2.29 o 
   0  10   5       11.17       11.75      2.05 o 
   1  10   5       19.92       18.17      1.95 o 
   2  10   5      328.62      336.04      8.93 o 
   3  10   5        0.43        3.90      2.67 o 
   4  10   5        2.99        6.18      1.91 o 
   5  10   5       49.88       52.00      3.98 o 
  -7  11   5       22.83       24.14      3.56 o 
  -6  11   5       52.29       53.23      3.43 o 
  -5  11   5       66.64       70.92      3.43 o 
  -4  11   5        7.25        7.71      2.20 o 
  -3  11   5       13.71       15.50      2.50 o 
  -2  11   5      550.36      527.77     11.43 o 
  -1  11   5       25.35       17.11      2.24 o 
   0  11   5       85.12       93.49      3.15 o 
   1  11   5      214.71      232.00      6.27 o 
   2  11   5       38.97       44.29      2.84 o 
   3  11   5      141.67      170.64      5.12 o 
   4  11   5       11.15       12.11      2.20 o 
   5  11   5       15.11       22.70      3.05 o 
  -6  12   5       31.43       22.06      3.47 o 
  -5  12   5       19.70       20.88      2.71 o 
  -4  12   5       57.28       54.37      3.18 o 
  -3  12   5      329.28      318.17      9.53 o 
  -2  12   5        2.65        3.13      3.39 o 
  -1  12   5        1.85        6.86      1.78 o 
   0  12   5      189.41      171.88     12.49 o 
   1  12   5      103.53      103.40      3.64 o 
   2  12   5      113.49      113.18      4.02 o 
   3  12   5       38.11       44.97      3.09 o 
   4  12   5       20.41        7.11      4.74 o 
  -5  13   5        5.09        4.28      4.23 o 
  -4  13   5       34.65       29.77      3.09 o 
  -3  13   5       18.41       20.03      2.67 o 
  -2  13   5        2.25        2.92      3.43 o 
  -1  13   5       54.21       48.91      3.09 o 
   0  13   5       55.33       62.79      8.72 o 
   1  13   5        7.71        9.87      2.12 o 
   2  13   5       18.59       20.16      2.58 o 
   3  13   5        0.61        0.25      3.51 o 
  -4  14   5        6.72        8.17      2.71 o 
  -3  14   5       73.11       75.41      4.19 o 
  -2  14   5        0.44        4.87      3.39 o 
  -1  14   5       88.78       92.31      3.81 o 
   0  14   5       23.28       27.20      1.90 o 
   1  14   5       72.03       76.56      4.23 o 
   2  14   5       68.93       82.82      4.57 o 
  -3  15   5        0.75        3.18      3.68 o 
  -2  15   5      135.34      145.19      5.46 o 
  -1  15   5       26.07       24.52      3.22 o 
   0  15   5       58.03       69.72      4.21 o 
   1  15   5      109.25      126.01      5.08 o 
  -9   0   6       25.05       27.31      3.64 o 
  -8   0   6        0.36       -2.29      3.47 o 
  -7   0   6       53.52       73.85      3.35 o 
  -6   0   6      449.43      456.46      9.70 o 
  -5   0   6        0.29       -2.33      2.33 o 
  -4   0   6       45.57       42.68      1.86 o 
  -3   0   6       13.10       13.00      1.31 o 
  -2   0   6       81.62       88.07      2.75 o 
  -1   0   6     2520.54     2617.99     16.47 o 
   0   0   6       76.28       90.33      5.61 o 
   1   0   6       91.84       96.97      2.71 o 
   2   0   6     2348.45     2393.15     18.04 o 
   3   0   6        3.26       11.39      1.57 o 
   4   0   6     1015.54      982.36     13.97 o 
   5   0   6      277.38      263.76      6.82 o 
   6   0   6      152.74      152.65      4.57 o 
   7   0   6      139.14      149.47      5.46 o 
  -9   1   6        0.21       -0.47      4.15 o 
  -8   1   6        2.95        7.58      2.41 o 
  -7   1   6        2.79        5.50      3.64 o 
  -6   1   6     1134.06     1193.19     14.99 o 
  -5   1   6       85.75       84.98      2.67 o 
  -4   1   6        0.01        1.10      1.95 o 
  -3   1   6      191.50      193.21      4.95 o 
  -2   1   6       20.57       20.49      1.31 o 
  -1   1   6       30.52       28.54      1.57 o 
   0   1   6        1.19        1.62      1.03 o 
   1   1   6        2.42        6.82      1.19 o 
   2   1   6       23.30       25.91      1.65 o 
   3   1   6     1007.73      979.69     12.66 o 
   4   1   6      260.00      242.41      7.16 o 
   5   1   6       11.26       18.04      2.03 o 
   6   1   6       43.22       44.55      2.92 o 
   7   1   6       65.30       53.90      3.85 o 
  -9   2   6        1.07        1.35      4.06 o 
  -8   2   6        0.05       -3.35      3.35 o 
  -7   2   6       47.74       57.38      3.22 o 
  -6   2   6      612.46      677.87     11.77 o 
  -5   2   6       22.36       22.44      1.86 o 
  -4   2   6        4.51        6.27      1.35 o 
  -3   2   6      264.74      266.00      5.89 o 
  -2   2   6     1012.42     1010.14     10.63 o 
  -1   2   6      528.35      526.54      7.71 o 
   0   2   6      455.67      475.01     23.29 o 
   1   2   6      134.75      128.47      3.60 o 
   2   2   6      182.66      189.74      5.42 o 
   3   2   6      259.23      250.84      6.77 o 
   4   2   6        7.65       11.98      1.52 o 
   5   2   6        9.30       15.92      2.03 o 
   6   2   6       56.14       64.02      3.13 o 
   7   2   6       28.81       30.23      3.35 o 
  -9   3   6       28.39       27.18      3.64 o 
  -8   3   6       62.04       71.22      3.77 o 
  -7   3   6        6.38        5.67      3.81 o 
  -6   3   6      120.20      125.08      3.77 o 
  -5   3   6       29.67       34.76      2.16 o 
  -4   3   6       16.80       19.39      1.74 o 
  -3   3   6      158.98      168.99      4.91 o 
  -2   3   6        6.55        4.36      1.23 o 
  -1   3   6        6.25        3.81      1.10 o 
   0   3   6       46.32       55.19      3.09 o 
   1   3   6       62.56       83.46      2.54 o 
   2   3   6       22.56       21.30      1.61 o 
   3   3   6      322.24      296.44      7.49 o 
   4   3   6       36.42       34.47      2.24 o 
   5   3   6      472.24      459.17     10.63 o 
   6   3   6      134.36      130.88      4.36 o 
   7   3   6       36.76       38.91      3.39 o 
  -9   4   6       16.98       22.57      3.64 o 
  -8   4   6       34.13       36.46      3.18 o 
  -7   4   6       40.38       45.65      3.05 o 
  -6   4   6       15.32       18.00      2.29 o 
  -5   4   6       10.85       10.04      1.95 o 
  -4   4   6      247.23      241.19      6.48 o 
  -3   4   6      101.34      102.05      2.96 o 
  -2   4   6      314.44      302.58      6.31 o 
  -1   4   6      193.20      173.35      4.91 o 
   0   4   6        1.31        2.60      0.95 o 
   1   4   6      732.44      761.67     10.25 o 
   2   4   6      186.76      178.26      4.57 o 
   3   4   6       27.78       25.28      1.99 o 
   4   4   6      105.12      105.39      3.35 o 
   5   4   6        1.36       -2.37      2.96 o 
   6   4   6       65.16       73.93      3.43 o 
  -9   5   6        6.81       14.27      3.26 o 
  -8   5   6       27.75       27.23      2.92 o 
  -7   5   6       61.65       65.55      3.39 o 
  -6   5   6       13.47       15.50      2.20 o 
  -5   5   6      319.44      364.02      8.55 o 
  -4   5   6       56.94       54.67      2.46 o 
  -3   5   6      736.14      729.91     10.25 o 
  -2   5   6      992.49      997.69     11.64 o 
  -1   5   6      619.71      574.68      8.77 o 
   0   5   6      539.31      490.87     24.88 o 
   1   5   6       23.34       26.04      1.69 o 
   2   5   6     1028.63     1010.90     12.87 o 
   3   5   6        3.83        2.58      1.61 o 
   4   5   6      217.70      217.73      5.97 o 
   5   5   6       51.41       49.29      2.88 o 
   6   5   6        4.52        3.85      3.47 o 
  -8   6   6        5.66        6.77      2.54 o 
  -7   6   6        0.56        4.53      2.33 o 
  -6   6   6        2.68        3.60      3.26 o 
  -5   6   6      102.14      107.89      3.47 o 
  -4   6   6      416.68      422.97      9.06 o 
  -3   6   6        0.57        3.64      1.52 o 
  -2   6   6        9.65       11.01      1.52 o 
  -1   6   6      187.85      169.33      4.28 o 
   0   6   6      281.63      273.89     23.20 o 
   1   6   6      449.24      464.59      8.77 o 
   2   6   6      210.49      214.26      5.34 o 
   3   6   6        4.93        9.40      1.61 o 
   4   6   6        3.24        6.86      1.78 o 
   5   6   6      124.01      132.49      4.15 o 
   6   6   6       19.72       24.47      3.13 o 
  -8   7   6        2.89        2.58      4.19 o 
  -7   7   6       62.26       66.61      3.60 o 
  -6   7   6       44.41       45.14      3.01 o 
  -5   7   6      120.89      121.27      3.73 o 
  -4   7   6       69.72       65.89      2.84 o 
  -3   7   6      479.43      457.86      9.27 o 
  -2   7   6       15.84       12.58      1.74 o 
  -1   7   6       94.20       96.80      2.75 o 
   0   7   6      532.38      520.39     42.09 o 
   1   7   6      923.70      933.12     12.45 o 
   2   7   6        6.37        7.41      1.82 o 
   3   7   6       82.58      100.14      3.35 o 
   4   7   6      138.56      146.59      4.49 o 
   5   7   6       16.44       21.34      2.46 o 
   6   7   6        1.31        1.06      3.60 o 
  -8   8   6       50.65       41.50      4.32 o 
  -7   8   6       32.92       28.16      3.13 o 
  -6   8   6       51.61       56.19      3.26 o 
  -5   8   6        6.49        7.28      2.20 o 
  -4   8   6       60.03       58.65      2.79 o 
  -3   8   6      240.61      246.35      7.37 o 
  -2   8   6      432.32      431.10      9.19 o 
  -1   8   6      872.94      768.57     11.81 o 
   0   8   6      116.12      110.72      7.39 o 
   1   8   6      159.39      169.75      4.91 o 
   2   8   6      295.87      293.14      8.05 o 
   3   8   6      328.80      328.58      9.19 o 
   4   8   6        0.35       -1.86      3.05 o 
   5   8   6       64.74       69.19      3.94 o 
  -7   9   6       27.71       30.23      3.39 o 
  -6   9   6        0.38        3.64      3.39 o 
  -5   9   6      174.95      175.60      5.29 o 
  -4   9   6       34.64       38.11      2.58 o 
  -3   9   6       82.09       80.20      3.18 o 
  -2   9   6      358.14      335.57      8.68 o 
  -1   9   6      125.99      119.24      3.51 o 
   0   9   6      310.52      291.28     16.03 o 
   1   9   6       45.88       45.26      2.41 o 
   2   9   6      197.16      211.42      5.80 o 
   3   9   6      182.66      190.63      5.84 o 
   4   9   6       28.58       27.31      2.50 o 
   5   9   6       76.24       94.68      4.32 o 
  -7  10   6       19.29       18.17      3.26 o 
  -6  10   6       12.92       13.47      2.54 o 
  -5  10   6      194.00      200.96      5.84 o 
  -4  10   6       70.40       73.47      3.35 o 
  -3  10   6        4.04        4.11      2.96 o 
  -2  10   6        5.02        3.43      1.91 o 
  -1  10   6       52.06       45.35      2.71 o 
   0  10   6      102.27      101.76      9.65 o 
   1  10   6        6.03        9.40      2.07 o 
   2  10   6       90.58       97.35      3.56 o 
   3  10   6        0.19        2.92      2.75 o 
   4  10   6       33.76       43.99      3.01 o 
   5  10   6        3.81        6.52      2.63 o 
  -6  11   6       33.43       32.82      3.51 o 
  -5  11   6        4.58        5.08      2.63 o 
  -4  11   6        2.68        4.23      3.56 o 
  -3  11   6       97.53       97.09      3.73 o 
  -2  11   6       50.29       43.49      2.67 o 
  -1  11   6       20.52       18.63      2.41 o 
   0  11   6       42.17       47.89      4.45 o 
   1  11   6       19.72       22.19      2.33 o 
   2  11   6       83.34       94.76      3.68 o 
   3  11   6        8.52       12.49      2.29 o 
   4  11   6       88.66      103.66      4.62 o 
  -6  12   6       37.35       38.79      3.64 o 
  -5  12   6        4.48        3.01      4.19 o 
  -4  12   6        0.07        1.19      3.98 o 
  -3  12   6       47.33       45.69      3.05 o 
  -2  12   6       91.89       94.21      3.68 o 
  -1  12   6      121.94      124.87      4.06 o 
   0  12   6       11.87       11.90      1.91 o 
   1  12   6      157.13      164.16      5.17 o 
   2  12   6      108.79      113.10      4.15 o 
   3  12   6        7.46        8.89      2.63 o 
  -5  13   6       14.02       15.75      3.13 o 
  -4  13   6       32.86       20.88      3.51 o 
  -3  13   6        3.65        1.95      3.64 o 
  -2  13   6       35.84       30.83      2.96 o 
  -1  13   6        0.24       -0.68      2.96 o 
   0  13   6        3.05        1.41      2.31 o 
   1  13   6       29.66       36.84      3.01 o 
   2  13   6        0.30        0.00      3.22 o 
   3  13   6       69.04       82.87      4.40 o 
  -4  14   6        1.81        8.21      2.58 o 
  -3  14   6        4.97        1.31      3.77 o 
  -2  14   6       21.13       17.28      3.13 o 
  -1  14   6        5.91       10.71      2.71 o 
   0  14   6        1.73        2.34      2.48 o 
   1  14   6        0.01       -1.99      3.35 o 
  -1  15   6        3.92        4.28      2.75 o 
  -9   1   7        3.73        5.12      4.40 o 
  -8   1   7       18.28       23.92      2.96 o 
  -7   1   7      147.23      143.50      4.28 o 
  -6   1   7      315.45      316.26      8.30 o 
  -5   1   7       61.75       61.78      2.67 o 
  -4   1   7      186.95      219.46      6.10 o 
  -3   1   7      585.05      560.50      9.02 o 
  -2   1   7       96.64       90.61      2.75 o 
  -1   1   7     1253.51     1170.32     12.15 o 
   0   1   7       30.08       37.33      1.33 o 
   1   1   7      299.06      299.11      7.03 o 
   2   1   7        0.74        2.03      2.29 o 
   3   1   7       18.78       25.79      2.03 o 
   4   1   7        0.07        2.92      2.50 o 
   5   1   7        0.04       -2.71      3.01 o 
   6   1   7        3.49        4.78      3.35 o 
  -9   2   7        5.18       10.12      3.18 o 
  -8   2   7       36.33       35.53      3.13 o 
  -7   2   7       32.91       38.11      3.05 o 
  -6   2   7       12.04       15.41      2.41 o 
  -5   2   7      612.95      581.12     10.29 o 
  -4   2   7      473.15      467.60      8.72 o 
  -3   2   7      153.00      146.59      3.98 o 
  -2   2   7      221.14      207.57      5.55 o 
  -1   2   7       16.28       19.52      1.52 o 
   0   2   7     1765.05     1742.04     78.02 o 
   1   2   7       28.91       30.32      1.82 o 
   2   2   7      711.78      688.42     10.92 o 
   3   2   7       84.52       81.04      2.88 o 
   4   2   7        0.91        1.78      2.79 o 
   5   2   7       56.11       51.15      2.88 o 
   6   2   7        1.04       -2.16      3.05 o 
  -9   3   7        3.15       -1.27      4.49 o 
  -8   3   7        4.91        8.85      2.67 o 
  -7   3   7       40.79       36.29      2.96 o 
  -6   3   7       86.94       83.92      3.43 o 
  -5   3   7        3.57        5.34      1.74 o 
  -4   3   7       56.01       56.06      2.46 o 
  -3   3   7       39.88       33.87      1.95 o 
  -2   3   7       16.32       15.46      1.52 o 
  -1   3   7      253.12      240.64      6.10 o 
   0   3   7      663.24      632.51     39.78 o 
   1   3   7        6.02        6.94      1.48 o 
   2   3   7       27.60       30.49      1.91 o 
   3   3   7      310.60      305.76      7.96 o 
   4   3   7      302.47      306.90      8.68 o 
   5   3   7       96.97       98.41      3.68 o 
   6   3   7        9.58       11.64      2.37 o 
  -8   4   7       42.17       41.45      3.39 o 
  -7   4   7       29.32       34.89      2.92 o 
  -6   4   7       21.54       25.49      2.50 o 
  -5   4   7       20.35       23.80      2.12 o 
  -4   4   7        6.21        6.35      1.61 o 
  -3   4   7      149.43      149.26      4.40 o 
  -2   4   7      386.78      372.37      7.58 o 
  -1   4   7      256.32      228.10      6.18 o 
   0   4   7       11.68       16.17      1.18 o 
   1   4   7      559.11      597.59     10.04 o 
   2   4   7        3.75        2.50      1.52 o 
   3   4   7       97.70       94.38      3.13 o 
   4   4   7      236.43      250.25      6.52 o 
   5   4   7      166.17      186.56      6.22 o 
   6   4   7       14.33       11.48      2.75 o 
  -8   5   7        4.52        6.22      3.05 o 
  -7   5   7        3.09        3.51      2.20 o 
  -6   5   7       71.53       76.26      3.35 o 
  -5   5   7       65.96       73.55      3.05 o 
  -4   5   7       23.48       22.44      1.99 o 
  -3   5   7      535.43      530.14      9.48 o 
  -2   5   7       77.58       73.51      2.63 o 
  -1   5   7       37.04       34.68      1.91 o 
   0   5   7      728.13      717.95     27.04 o 
   1   5   7     1344.30     1316.32     14.99 o 
   2   5   7      133.36      141.89      4.57 o 
   3   5   7       78.51       80.16      2.96 o 
   4   5   7      110.47      116.70      3.77 o 
   5   5   7       30.78       33.83      2.84 o 
   6   5   7        5.53        7.62      2.67 o 
  -8   6   7        4.98        6.65      4.49 o 
  -7   6   7       12.39       13.63      2.58 o 
  -6   6   7        0.65       -3.09      3.18 o 
  -5   6   7      116.95      118.65      3.68 o 
  -4   6   7       42.07       46.54      2.50 o 
  -3   6   7        0.04        0.76      2.50 o 
  -2   6   7      292.92      294.88      7.33 o 
  -1   6   7      198.03      183.43      4.83 o 
   0   6   7       60.72       69.68      4.00 o 
   1   6   7       66.71       62.29      2.67 o 
   2   6   7       30.44       32.52      2.29 o 
   3   6   7      410.50      434.36     10.12 o 
   4   6   7      106.00      122.08      3.90 o 
   5   6   7       53.67       53.44      3.60 o 
  -8   7   7        3.42        3.81      4.23 o 
  -7   7   7       16.57       15.20      2.84 o 
  -6   7   7       43.47       50.05      3.01 o 
  -5   7   7        1.31       -0.72      2.88 o 
  -4   7   7        0.17        4.70      2.84 o 
  -3   7   7       10.75        8.55      1.82 o 
  -2   7   7       24.35       25.02      2.07 o 
  -1   7   7       73.75       74.14      2.79 o 
   0   7   7      212.22      207.60     19.03 o 
   1   7   7       39.59       38.19      2.37 o 
   2   7   7      809.69      839.67     13.38 o 
   3   7   7      106.11      105.94      3.56 o 
   4   7   7       57.04       56.66      3.09 o 
   5   7   7       95.13      105.56      4.49 o 
  -7   8   7        7.46       11.48      2.92 o 
  -6   8   7        5.16        4.40      3.90 o 
  -5   8   7        0.06        0.00      3.05 o 
  -4   8   7        3.33        5.34      1.95 o 
  -3   8   7       29.37       34.55      2.46 o 
  -2   8   7       58.91       53.69      2.75 o 
  -1   8   7        4.87        7.03      1.82 o 
   0   8   7       72.98       71.92      4.47 o 
   1   8   7        1.32       -1.57      2.79 o 
   2   8   7        1.74        2.96      2.96 o 
   3   8   7        0.00        4.40      1.82 o 
   4   8   7        9.64       13.42      2.33 o 
   5   8   7       10.29        6.01      3.77 o 
  -7   9   7        5.68        7.92      2.92 o 
  -6   9   7        2.89       -0.42      3.77 o 
  -5   9   7        0.62        0.89      3.56 o 
  -4   9   7        5.03        4.57      3.22 o 
  -3   9   7       28.05       28.62      2.33 o 
  -2   9   7      133.00      129.06      3.77 o 
  -1   9   7        1.21        1.78      1.86 o 
   0   9   7      388.31      364.23     41.01 o 
   1   9   7       88.55      105.69      3.39 o 
   2   9   7       70.89       84.94      3.39 o 
   3   9   7       96.14       98.70      3.77 o 
   4   9   7       71.35       71.26      4.15 o 
  -7  10   7       19.93       19.60      3.51 o 
  -6  10   7       12.64       14.65      2.92 o 
  -5  10   7      172.63      166.96      5.12 o 
  -4  10   7       16.86       16.73      2.58 o 
  -3  10   7        5.84        3.13      3.13 o 
  -2  10   7        1.20       -1.52      2.75 o 
  -1  10   7       24.93       27.99      2.41 o 
   0  10   7      114.25      115.60      5.25 o 
   1  10   7       17.19       21.30      2.33 o 
   2  10   7        4.90        7.37      2.07 o 
   3  10   7       55.75       68.51      3.39 o 
   4  10   7      120.76      140.11      5.17 o 
  -6  11   7        1.06        2.92      4.11 o 
  -5  11   7       69.24       69.32      4.06 o 
  -4  11   7      143.21      154.13      4.74 o 
  -3  11   7        1.43        1.82      3.22 o 
  -2  11   7        1.22        5.04      3.30 o 
  -1  11   7      190.19      186.23      5.38 o 
   0  11   7       41.70       36.21      1.96 o 
   1  11   7       90.16      108.57      3.85 o 
   2  11   7        0.05       -0.89      2.96 o 
   3  11   7        1.54        0.51      3.64 o 
  -5  12   7       69.93       73.68      4.66 o 
  -4  12   7       37.57       37.56      3.56 o 
  -3  12   7       17.44       22.91      2.67 o 
  -2  12   7       70.75       70.21      3.47 o 
  -1  12   7        4.40        1.06      2.20 o 
   0  12   7      114.68      114.10      5.61 o 
   1  12   7        2.22        1.74      3.35 o 
   2  12   7       11.88        5.72      3.98 o 
  -4  13   7        0.21       -2.75      3.51 o 
  -3  13   7       36.02       27.61      3.68 o 
  -2  13   7       30.15       23.59      3.43 o 
  -1  13   7        2.14       -1.65      3.47 o 
   0  13   7       14.24       16.52      2.67 o 
   1  13   7        2.10       -0.72      3.68 o 
  -2  14   7       55.82       66.61      4.36 o 
  -1  14   7        2.85        2.50      4.15 o 
   0  14   7       35.14       44.46      2.60 o 
  -8   0   8      329.36      291.74      8.13 o 
  -7   0   8        3.81        7.03      2.20 o 
  -6   0   8        6.97        2.58      3.13 o 
  -5   0   8       44.43       35.99      2.37 o 
  -4   0   8        9.21        8.47      1.78 o 
  -3   0   8      340.48      326.72      7.62 o 
  -2   0   8       13.63       10.76      1.35 o 
  -1   0   8       73.82       71.31      2.58 o 
   0   0   8      970.16      953.84     16.70 o 
   1   0   8      622.67      600.72     10.76 o 
   2   0   8     1340.46     1336.27     16.26 o 
   3   0   8      388.30      411.24      9.87 o 
   4   0   8       26.84       29.89      2.54 o 
   5   0   8      447.57      417.50     11.48 o 
  -8   1   8       11.48       11.69      2.96 o 
  -7   1   8       34.25       29.34      2.63 o 
  -6   1   8        1.88       -3.01      3.01 o 
  -5   1   8        0.89       -0.97      2.88 o 
  -4   1   8      122.70      115.05      3.56 o 
  -3   1   8      378.86      356.83      7.96 o 
  -2   1   8       48.86       45.22      2.12 o 
  -1   1   8       33.00       28.79      1.91 o 
   0   1   8      215.41      211.63      4.03 o 
   1   1   8      894.24      901.15     12.79 o 
   2   1   8        3.17        3.39      2.67 o 
   3   1   8        7.72        4.32      2.75 o 
   4   1   8      108.44      108.65      3.73 o 
   5   1   8       14.81       16.01      2.71 o 
  -8   2   8      136.48      133.17      5.59 o 
  -7   2   8        1.31        1.31      3.51 o 
  -6   2   8        0.57        3.64      2.88 o 
  -5   2   8       40.21       39.76      2.41 o 
  -4   2   8      150.44      143.42      4.49 o 
  -3   2   8       77.49       77.32      2.75 o 
  -2   2   8      170.98      165.48      4.49 o 
  -1   2   8       75.30       68.43      2.50 o 
   0   2   8      221.03      220.23      5.02 o 
   1   2   8       42.73       44.71      2.29 o 
   2   2   8       13.30       10.04      1.78 o 
   3   2   8      128.70      134.14      4.28 o 
   4   2   8       35.02       47.55      2.84 o 
   5   2   8       22.92       20.83      2.96 o 
  -8   3   8       49.50       49.75      4.23 o 
  -7   3   8        6.57        6.22      2.29 o 
  -6   3   8        7.65        3.73      3.30 o 
  -5   3   8       19.13       20.03      2.24 o 
  -4   3   8       11.11       12.75      1.74 o 
  -3   3   8       19.54       20.03      1.86 o 
  -2   3   8        6.33        5.00      1.57 o 
  -1   3   8      103.68       88.84      2.75 o 
   0   3   8      104.61      102.32      2.18 o 
   1   3   8       67.29       64.40      2.71 o 
   2   3   8      121.58      112.80      3.51 o 
   3   3   8      291.17      276.29      6.86 o 
   4   3   8      351.38      373.34     10.20 o 
   5   3   8        0.28       -2.63      3.09 o 
  -8   4   8       22.62       29.01      3.64 o 
  -7   4   8       14.99       22.10      2.58 o 
  -6   4   8        7.51        4.28      3.47 o 
  -5   4   8      211.79      210.53      5.80 o 
  -4   4   8        1.08        2.84      2.67 o 
  -3   4   8      178.45      180.76      5.00 o 
  -2   4   8      130.18      135.33      4.23 o 
  -1   4   8      133.82      126.61      3.73 o 
   0   4   8      560.82      538.01     37.88 o 
   1   4   8      167.08      182.08      5.08 o 
   2   4   8      124.52      135.58      4.11 o 
   3   4   8      185.42      180.42      5.67 o 
   4   4   8        1.07       -2.63      3.43 o 
   5   4   8       69.66       76.34      4.15 o 
  -8   5   8        0.33       -1.48      3.81 o 
  -7   5   8       24.31       23.03      2.92 o 
  -6   5   8      113.20      128.77      4.15 o 
  -5   5   8       70.29       71.69      3.22 o 
  -4   5   8      347.85      331.17      8.60 o 
  -3   5   8       20.79       15.33      1.99 o 
  -2   5   8      255.80      243.60      7.20 o 
  -1   5   8       87.85       86.97      2.92 o 
   0   5   8      313.83      312.24     12.30 o 
   1   5   8        7.33        4.23      2.79 o 
   2   5   8       34.44       39.25      2.33 o 
   3   5   8       55.19       58.39      2.96 o 
   4   5   8        0.00        1.86      3.05 o 
   5   5   8       40.12       46.87      3.39 o 
  -8   6   8        0.67       -4.06      4.15 o 
  -7   6   8       18.19       22.87      2.88 o 
  -6   6   8       69.97       69.27      3.51 o 
  -5   6   8        0.04       -1.91      2.96 o 
  -4   6   8       15.15       16.05      2.07 o 
  -3   6   8      122.63      129.23      4.02 o 
  -2   6   8      108.44      108.99      3.35 o 
  -1   6   8       13.10       15.62      2.12 o 
   0   6   8        0.63        0.11      2.27 o 
   1   6   8       39.66       39.29      2.41 o 
   2   6   8        0.32        0.00      2.75 o 
   3   6   8       24.96       29.01      2.41 o 
   4   6   8        8.31       15.88      2.46 o 
   5   6   8        2.32        5.04      3.90 o 
  -7   7   8       43.95       45.48      3.81 o 
  -6   7   8        2.73        2.33      3.60 o 
  -5   7   8       33.26       30.87      2.67 o 
  -4   7   8       45.11       48.61      2.75 o 
  -3   7   8        0.00       -1.06      2.88 o 
  -2   7   8      100.53      104.04      3.35 o 
  -1   7   8      360.01      338.20      8.85 o 
   0   7   8      103.53       92.50      2.90 o 
   1   7   8      115.14      122.96      3.73 o 
   2   7   8       83.32       79.61      3.35 o 
   3   7   8       36.19       37.60      2.71 o 
   4   7   8       27.51       32.05      2.96 o 
  -7   8   8       20.42       23.37      3.56 o 
  -6   8   8        1.07       -3.51      3.51 o 
  -5   8   8      208.44      215.91      6.94 o 
  -4   8   8        8.79        9.02      2.37 o 
  -3   8   8      392.15      391.89      9.95 o 
  -2   8   8       35.99       33.07      2.67 o 
  -1   8   8      257.57      248.05      6.61 o 
   0   8   8      322.04      308.20     12.55 o 
   1   8   8        8.03        7.45      2.16 o 
   2   8   8       18.00       17.45      2.16 o 
   3   8   8        8.07        8.13      2.33 o 
   4   8   8        1.28       -3.39      3.39 o 
  -6   9   8        5.93        6.94      4.57 o 
  -5   9   8        0.33        4.57      2.20 o 
  -4   9   8      231.70      227.17      6.90 o 
  -3   9   8        0.01       -1.57      3.26 o 
  -2   9   8       61.39       59.79      3.09 o 
  -1   9   8        0.52        2.67      3.22 o 
   0   9   8        0.14        3.25      2.01 o 
   1   9   8      204.79      206.68      6.39 o 
   2   9   8        0.70        4.15      2.88 o 
   3   9   8      112.08      137.87      5.00 o 
  -6  10   8       25.88       21.98      3.60 o 
  -5  10   8        0.49        1.27      3.98 o 
  -4  10   8        3.67       -2.20      3.43 o 
  -3  10   8        5.83        3.73      2.20 o 
  -2  10   8       89.57       85.79      3.64 o 
  -1  10   8        0.26        1.57      3.05 o 
   0  10   8       74.42       75.46      6.65 o 
   1  10   8       42.19       48.36      3.01 o 
   2  10   8       18.10       22.48      2.84 o 
   3  10   8        5.04        8.17      2.58 o 
  -5  11   8        8.36        7.62      3.09 o 
  -4  11   8       26.59       27.90      3.39 o 
  -3  11   8        8.02        7.03      2.58 o 
  -2  11   8       32.13       35.06      3.01 o 
  -1  11   8        3.61        4.53      3.68 o 
   0  11   8       20.75       22.01      1.87 o 
   1  11   8        0.31        0.25      3.22 o 
   2  11   8       16.91       23.71      2.71 o 
  -4  12   8        0.16       -4.11      4.11 o 
  -3  12   8       41.88       46.54      3.56 o 
  -2  12   8       22.36       19.56      3.30 o 
  -1  12   8       32.52       22.78      3.35 o 
   0  12   8      105.40      109.29      3.44 o 
   1  12   8        3.16        5.29      3.81 o 
  -3  13   8       20.79       23.67      3.43 o 
  -2  13   8        2.50        6.77      2.58 o 
  -1  13   8       72.52       76.05      4.62 o 
  -8   1   9       35.45       33.92      3.77 o 
  -7   1   9       50.70       52.76      3.18 o 
  -6   1   9        0.04        4.91      2.96 o 
  -5   1   9      137.09      127.92      3.81 o 
  -4   1   9        0.35        1.40      2.63 o 
  -3   1   9      187.21      168.57      4.95 o 
  -2   1   9      175.63      179.32      5.12 o 
  -1   1   9       43.65       44.42      2.37 o 
   0   1   9       43.37       48.37      6.10 o 
   1   1   9        5.16        0.76      3.13 o 
   2   1   9       16.18       16.13      2.07 o 
   3   1   9        8.86       10.80      2.03 o 
   4   1   9       20.25       18.46      2.54 o 
  -8   2   9       47.65       50.26      4.11 o 
  -7   2   9       52.26       43.91      3.22 o 
  -6   2   9      131.82      133.85      4.57 o 
  -5   2   9        8.67       11.01      1.99 o 
  -4   2   9       50.58       48.27      2.67 o 
  -3   2   9      249.63      241.61      7.20 o 
  -2   2   9      103.88       97.86      3.13 o 
  -1   2   9       30.21       26.55      2.07 o 
   0   2   9      134.03      130.20      9.23 o 
   1   2   9        2.82        3.81      2.75 o 
   2   2   9       64.92       73.21      3.18 o 
   3   2   9        1.55        5.21      1.95 o 
   4   2   9        0.81       -2.58      3.22 o 
  -8   3   9       16.10       -1.99      5.12 o 
  -7   3   9       10.09       10.92      2.46 o 
  -6   3   9        9.39       13.89      2.24 o 
  -5   3   9        4.54        2.92      2.75 o 
  -4   3   9        7.02        8.93      2.03 o 
  -3   3   9        3.14        2.29      2.75 o 
  -2   3   9      638.17      579.21     10.84 o 
  -1   3   9      118.86      120.85      3.81 o 
   0   3   9      124.13      123.78      4.66 o 
   1   3   9      483.79      472.97     10.46 o 
   2   3   9       43.85       42.09      2.67 o 
   3   3   9      240.78      260.83      7.07 o 
   4   3   9        0.51       -3.18      3.18 o 
  -8   4   9        1.33        3.05      4.66 o 
  -7   4   9        0.73        3.68      4.06 o 
  -6   4   9       12.84       11.05      2.50 o 
  -5   4   9        5.04        2.63      3.68 o 
  -4   4   9      113.03      113.44      3.68 o 
  -3   4   9      141.38      127.75      3.73 o 
  -2   4   9        1.03        1.78      2.96 o 
  -1   4   9       11.69       11.39      2.12 o 
   0   4   9        0.05        1.67      1.91 o 
   1   4   9       26.83       22.44      2.33 o 
   2   4   9      187.01      201.93      6.18 o 
   3   4   9       29.71       33.96      2.75 o 
   4   4   9       25.16       23.80      2.96 o 
  -7   5   9       38.35       38.32      3.77 o 
  -6   5   9        0.55        0.00      3.47 o 
  -5   5   9      133.59      123.77      4.06 o 
  -4   5   9       38.66       34.00      2.84 o 
  -3   5   9        3.89        4.66      1.91 o 
  -2   5   9      173.91      170.81      4.66 o 
  -1   5   9      507.52      496.09     10.76 o 
   0   5   9       11.82       11.15      1.47 o 
   1   5   9      127.13      141.09      4.45 o 
   2   5   9       70.73       76.85      3.18 o 
   3   5   9       38.72       44.21      2.92 o 
   4   5   9       25.40       29.17      3.30 o 
  -7   6   9        4.44       -1.44      4.15 o 
  -6   6   9        8.15       11.26      2.29 o 
  -5   6   9       49.30       48.91      3.05 o 
  -4   6   9       41.92       42.47      2.84 o 
  -3   6   9      155.56      154.98      4.74 o 
  -2   6   9      226.78      221.37      6.31 o 
  -1   6   9      315.01      279.80      7.11 o 
   0   6   9      323.72      309.34     10.48 o 
   1   6   9       50.05       52.55      2.96 o 
   2   6   9      273.67      285.94      7.49 o 
   3   6   9       11.62       12.41      2.63 o 
   4   6   9      321.21      340.57      8.98 o 
  -7   7   9        8.60       10.59      3.05 o 
  -6   7   9        0.64       -3.68      3.68 o 
  -5   7   9        4.00        3.51      2.37 o 
  -4   7   9      105.15       93.79      3.90 o 
  -3   7   9        1.22        2.71      3.13 o 
  -2   7   9       34.61       38.53      2.79 o 
  -1   7   9        2.34       -2.33      3.13 o 
   0   7   9      227.48      222.92      9.51 o 
   1   7   9      214.44      211.12      6.39 o 
   2   7   9        0.10       -3.05      3.05 o 
   3   7   9      131.29      141.93      5.12 o 
  -6   8   9        0.14       -2.16      3.73 o 
  -5   8   9        0.36       -2.03      3.43 o 
  -4   8   9       17.80       23.88      2.71 o 
  -3   8   9       10.04       12.49      2.46 o 
  -2   8   9        2.28        6.22      2.20 o 
  -1   8   9       16.11       16.05      2.37 o 
   0   8   9       46.04       40.17      2.03 o 
   1   8   9        0.01        2.03      3.22 o 
   2   8   9        6.82       13.34      2.46 o 
   3   8   9        1.27       -2.75      3.43 o 
  -6   9   9       10.98        4.40      4.78 o 
  -5   9   9        3.69        5.89      4.11 o 
  -4   9   9       23.65       23.42      2.75 o 
  -3   9   9        0.55        1.40      3.51 o 
  -2   9   9      303.89      280.61      7.88 o 
  -1   9   9       51.75       45.86      3.18 o 
   0   9   9       40.66       46.04      2.04 o 
   1   9   9      122.42      128.47      4.40 o 
   2   9   9       10.19        3.81      4.23 o 
  -5  10   9        0.49       -1.48      3.73 o 
  -4  10   9        7.35        5.04      2.84 o 
  -3  10   9       56.35       58.77      3.56 o 
  -2  10   9        9.61       -3.85      4.15 o 
  -1  10   9        6.17       11.77      2.50 o 
   0  10   9       37.11       41.96      2.44 o 
   1  10   9        3.47        7.37      2.50 o 
  -4  11   9       16.53       21.68      3.05 o 
  -3  11   9       34.28       32.56      3.60 o 
  -2  11   9       88.36       94.00      4.66 o 
  -1  11   9       13.79       10.76      3.22 o 
   0  11   9        0.24       -2.64      2.64 o 
  -2  12   9       23.81       28.75      3.51 o 
  -7   0  10        7.79        4.66      3.85 o 
  -6   0  10       46.02       47.55      3.05 o 
  -5   0  10        0.94        3.98      3.09 o 
  -4   0  10       33.84       32.73      2.29 o 
  -3   0  10      126.57      116.78      3.64 o 
  -2   0  10       90.23       76.34      3.22 o 
  -1   0  10     1077.69      990.15     15.16 o 
   0   0  10      364.08      348.67     11.90 o 
   1   0  10      144.86      174.62      5.04 o 
   2   0  10       28.16       34.59      2.54 o 
   3   0  10      371.05      388.24     11.14 o 
  -7   1  10        9.06       10.71      2.75 o 
  -6   1  10       28.61       22.91      2.63 o 
  -5   1  10      177.32      167.47      4.95 o 
  -4   1  10       12.16       10.92      1.99 o 
  -3   1  10       12.59        7.37      2.16 o 
  -2   1  10      131.76      119.49      3.64 o 
  -1   1  10      111.18       91.04      3.60 o 
   0   1  10      182.08      187.06      9.99 o 
   1   1  10       29.03       27.57      2.50 o 
   2   1  10       54.94       51.11      3.09 o 
   3   1  10       19.81       21.51      3.05 o 
  -7   2  10        0.84        0.76      3.85 o 
  -6   2  10        4.47        1.14      3.43 o 
  -5   2  10        0.20       -3.64      3.64 o 
  -4   2  10       17.24       15.67      2.16 o 
  -3   2  10       10.78       11.73      2.07 o 
  -2   2  10       79.85       71.05      3.22 o 
  -1   2  10        5.74        2.50      3.09 o 
   0   2  10        8.52        4.70      2.29 o 
   1   2  10      192.49      196.47      6.06 o 
   2   2  10        6.24        8.77      2.12 o 
   3   2  10        6.56        4.78      3.51 o 
  -7   3  10        0.96        5.59      3.73 o 
  -6   3  10       16.42       16.81      2.63 o 
  -5   3  10       21.70       20.62      2.54 o 
  -4   3  10       49.31       44.42      2.84 o 
  -3   3  10       23.21       21.13      2.29 o 
  -2   3  10      351.92      342.85      9.40 o 
  -1   3  10        0.02       -0.38      2.79 o 
   0   3  10       93.66       93.60      3.54 o 
   1   3  10        2.15        1.57      3.35 o 
   2   3  10      248.40      289.92      7.49 o 
   3   3  10       23.95       28.37      3.13 o 
  -7   4  10       58.22       51.79      4.02 o 
  -6   4  10       17.89       20.07      2.63 o 
  -5   4  10       20.19       17.06      2.46 o 
  -4   4  10       74.47       84.01      3.51 o 
  -3   4  10        0.49        2.46      2.96 o 
  -2   4  10      165.92      160.65      4.91 o 
  -1   4  10      129.95      125.72      4.02 o 
   0   4  10       18.73       19.46      2.12 o 
   1   4  10      278.46      268.96      7.28 o 
   2   4  10       66.76       62.71      3.35 o 
   3   4  10       10.32       11.31      2.67 o 
  -7   5  10        0.16       -3.81      4.15 o 
  -6   5  10       28.59       27.40      3.30 o 
  -5   5  10       13.08       14.82      2.46 o 
  -4   5  10       29.68       25.53      2.71 o 
  -3   5  10       38.14       37.77      2.88 o 
  -2   5  10        0.61        4.15      3.39 o 
  -1   5  10       20.89       10.54      2.50 o 
   0   5  10        0.15        2.69      1.96 o 
   1   5  10        1.14        0.93      3.18 o 
   2   5  10        1.38        4.62      3.01 o 
   3   5  10       96.79      110.26      4.83 o 
  -6   6  10       11.29       13.55      3.18 o 
  -5   6  10       30.73       29.17      2.92 o 
  -4   6  10       18.57       16.18      2.46 o 
  -3   6  10       31.37       27.86      2.84 o 
  -2   6  10       34.85       32.52      2.79 o 
  -1   6  10       48.46       40.90      3.09 o 
   0   6  10        3.22        9.18      3.30 o 
   1   6  10        0.33        4.02      2.03 o 
   2   6  10        0.22        0.00      3.13 o 
  -6   7  10       11.03        5.67      4.45 o 
  -5   7  10        3.51        3.26      4.15 o 
  -4   7  10        0.33        1.35      2.37 o 
  -3   7  10       38.97       33.83      2.92 o 
  -2   7  10      147.73      128.09      4.45 o 
  -1   7  10       13.04        3.43      4.02 o 
   0   7  10       15.13       14.63      1.75 o 
   1   7  10       43.34       44.21      3.35 o 
   2   7  10       15.60       18.29      2.92 o 
  -5   8  10       53.20       48.82      4.15 o 
  -4   8  10       40.59       39.17      3.64 o 
  -3   8  10       98.51       90.83      4.15 o 
  -2   8  10       36.72       35.19      3.05 o 
  -1   8  10       35.84       29.94      2.92 o 
   0   8  10       11.18        8.49      1.81 o 
   1   8  10        0.07       -0.97      3.01 o 
  -5   9  10        9.38        9.06      3.26 o 
  -4   9  10        2.35        1.31      4.06 o 
  -3   9  10       14.57       19.60      3.13 o 
  -2   9  10       73.43       63.22      4.40 o 
  -1   9  10       30.67       38.79      3.30 o 
   0   9  10        8.27       12.35      2.71 o 
   1   9  10       34.22       39.46      3.47 o 
  -3  10  10        0.04       -0.76      3.64 o 
  -2  10  10       12.35       13.93      2.96 o 
  -1  10  10       50.04       52.89      4.02 o 
  -6   1  11        0.63        1.99      3.60 o 
  -5   1  11        0.20       -3.26      3.26 o 
  -4   1  11       48.68       47.09      2.96 o 
  -3   1  11        1.37        3.22      2.92 o 
  -2   1  11       15.29       17.83      2.37 o 
  -1   1  11        1.77        7.54      1.99 o 
   0   1  11       48.96       48.04      4.26 o 
   1   1  11        0.48        0.97      3.13 o 
   2   1  11       23.43       29.43      3.09 o 
  -6   2  11        1.24        2.03      3.85 o 
  -5   2  11       82.82       72.11      3.47 o 
  -4   2  11       28.15       26.76      2.71 o 
  -3   2  11        0.14        3.94      2.88 o 
  -2   2  11        0.46       -1.48      3.43 o 
  -1   2  11      132.00      124.74      4.19 o 
   0   2  11       25.87       23.19      2.03 o 
   1   2  11       76.98       81.89      4.06 o 
   2   2  11        9.54       13.72      2.67 o 
  -6   3  11        0.24       -1.48      3.81 o 
  -5   3  11       38.38       36.58      3.35 o 
  -4   3  11      150.52      131.09      4.36 o 
  -3   3  11       56.63       58.39      3.22 o 
  -2   3  11       57.40       56.66      3.22 o 
  -1   3  11      180.06      160.40      4.66 o 
   0   3  11        8.83       12.86      1.64 o 
   1   3  11      100.63      106.03      4.53 o 
   2   3  11       11.55        6.10      4.45 o 
  -6   4  11        7.38       10.04      2.92 o 
  -5   4  11       33.99       28.07      3.26 o 
  -4   4  11        1.17       -0.89      3.64 o 
  -3   4  11       31.27       31.04      2.84 o 
  -2   4  11        5.25        5.50      2.29 o 
  -1   4  11        0.06       -0.89      3.22 o 
   0   4  11       52.20       54.95      2.26 o 
   1   4  11        5.47        0.25      3.85 o 
   2   4  11       29.92       30.19      3.56 o 
  -6   5  11       31.63       26.34      3.77 o 
  -5   5  11        0.01        0.51      3.68 o 
  -4   5  11        8.13        2.71      4.11 o 
  -3   5  11       41.66       35.53      3.13 o 
  -2   5  11       24.31       22.10      2.84 o 
  -1   5  11       49.93       50.39      3.30 o 
   0   5  11        5.31        4.25      2.60 o 
   1   5  11       28.00       37.35      3.39 o 
  -5   6  11       24.01       17.91      3.56 o 
  -4   6  11      134.24      127.28      5.34 o 
  -3   6  11      139.65      130.25      5.21 o 
  -2   6  11      178.01      176.70      5.80 o 
  -1   6  11       19.20       20.11      2.96 o 
   0   6  11      145.35      143.39      3.67 o 
   1   6  11        0.33       -2.29      3.22 o 
  -4   7  11        0.02        1.86      4.28 o 
  -3   7  11       41.57       40.48      3.77 o 
  -2   7  11        0.18       -3.68      3.68 o 
  -1   7  11       97.14      104.93      4.74 o 
   0   7  11       50.93       58.12      2.80 o 
  -3   8  11        7.82        7.33      4.49 o 
  -2   8  11       25.39       27.31      3.18 o 
  -1   8  11        0.09       -0.25      3.39 o 
                                                 
